# Supplementary material for: Metabolomes of mitochondrial diseases and inclusion body myositis patients: treatment targets and biomarkers
Source: EMBO Mol Med. 2018 Oct 29;10(12):e9091. doi: 10.15252/emmm.201809091 (PMC6284386; doi:10.15252/emmm.201809091)
Supplement: Supplementary file 4 — Dataset EV1 [file EMMM-10-e9091-s004.xlsx]

## Sheet: dataset EV1
Dataset EV1: information about patients included in the study (gender, age, age at sampling, tissue analysed, DNA diagnosis, FGF21 levels in serum etc.)

## Sheet: patients
	ID	Sex	Age of onset	Age (sampled)	Analysed tissue		Main clinical symptoms	DNA diagnosis	COX negative fibres/ RRFs	FGF21 in blood
			years	years	plasma/serum	muscle			%	pg/ ml
	mtDNA maintenance or translation mitochondrial disorders
	MIRAS1	M	38	49	plasma		MIRAS	POLG homozygous, W748S+E1143G	3.7% COX-neg	54
	MIRAS2	M	28	41	plasma	muscle	MIRAS	POLG homozygous, W748S+E1143G	0.5% COX-neg	25
	MIRAS3	M	20	38	plasma	muscle	MIRAS	POLG homozygous, W748S+E1143G	0.4% COX-neg	149
	MIRAS4	M	44	52	plasma		MIRAS	POLG homozygous, W748S+E1143G	5.4% COX-neg	116
	MIRAS5	M	>40	51	plasma		MIRAS	POLG homozygous, W748S+E1143G		537
	MIRAS6	M	27	43	plasma	muscle	MIRAS	POLG homozygous, W748S+E1143G		291
	MIRAS7	M	32	51	plasma	muscle	MIRAS	POLG homozygous, W748S+E1143G	4-5% COX-neg	246
	MIRAS8	F	18	21	plasma	muscle	MIRAS	POLG homozygous, W748S+E1143G		-
	MIRAS9	F	19	25	plasma		MIRAS	POLG homozygous, W748S+E1143G		50
	PEO1	F	34	51.6417	plasma		PEO	Twinkle dominant 13AA duplication	11% COX-neg	659
	PEO2	M	35	57.1139	plasma		PEO	Twinkle dominant 13AA duplication	5% COX-neg, <3% RRFs	338
	PEO3	M	25	38.8139	plasma	muscle	PEO	Twinkle dominant 13AA duplication	5% COX-neg, <3% RRFs	237
	PEO4	M	30	50.2694	plasma	muscle	PEO	Twinkle dominant 13AA duplication	8% COX-neg	586
	PEO5	M	20	52.4611	plasma	muscle	PEO	Twinkle dominant 13AA duplication	12% COX-neg, 3-10% RRFs	570
	PEO6	M	21	51.2111	plasma		PEO	POLG homozygous, A1105T+N468D	5% COX-neg, <3% RRFs	177
	PEO7	F	30	62	-	muscle	PEO	single mtDNA deletion	27% COX-neg, 3% RRFs	-
	PEO8	F	22	36	-	muscle	PEO	single mtDNA deletion	61% COX-neg, 7% RRFs	-
	MELAS1	F	42	56.3167	plasma	muscle	MELAS	mtDNA, tRNA-Leu, 3243A>G, 82% muscle	30% COX-neg, >10% RRFs	1762
	MELAS2	M	48	54	plasma		MIDD	mtDNA, tRNA-Leu, 3243A>G, 78% urine	10% COX-neg, <3% RRFs	562
	MELAS3	M	30	53.1722	plasma	muscle	MIDD	mtDNA, tRNA-Leu, 3243A>G, 50% muscle	7% COX-neg	289
	MELAS4	F	-	68	plasma		MIDD	mtDNA, tRNA-Leu, 3243A>G, 50% urine	-	3376
	MELAS5	M	37	39	plasma		MIDD	mtDNA, tRNA-Leu, 3243A>G, 80% muscle	2% COX-neg	88
	IOSCA1	M	<2	37.69	serum		IOSCA	Twinkle homozygous, Y508C	-	-
	IOSCA2	M	<2	40.69	serum		IOSCA	Twinkle homozygous, Y508C	-	-
	IOSCA3	F	<2	32.53	serum		IOSCA	Twinkle homozygous, Y508C	-	-
	IOSCA4	M	<2	39.15	serum		IOSCA	Twinkle homozygous, Y508C	-	-
	IOSCA5	F	<2	42.29	serum		IOSCA	Twinkle homozygous, Y508C	-	-
	IOSCA child	F	<2	4	plasma		IOSCA	Twinkle homozygous, Y508C	-	-
	Secondary mitochondrial disorders
	IBM1	M	83	85	serum		Inclusion body myositis		8% COX-neg	68
	IBM2	M	49	58	serum		Inclusion body myositis		<1% COX-neg	17
	IBM3	F	58	71	serum		Inclusion body myositis		3% COX-neg	40
	IBM4	F	67	76	serum		Inclusion body myositis		8% COX-neg	253
	IBM5	F	50	71	serum		Inclusion body myositis		<1% COX-neg	392
	IBM6	M	-	65	serum		Inclusion body myositis		1% COX-neg	46
	Non-mitochondrial neuromuscular diseases
	NMD1	M	6	39	serum		Becker's musle dystrophy	DMD		114
	NMD2	F	37	48	serum		Myotonic dystrophy type I	300 repeat units in DMPK gene		24
	NMD3	F	40	54	serum		Myotonic dystrophy type I	1500 repeat units in DMPK gene		162
	NMD4	F	13	41	serum		Myotonic dystrophy type I	1300 repeat units in DMPK gene		17
	NMD5	F	40	55	serum		Myotonic dystrophy type II	ZNF9 expansion		56
	NMD6	F	44	51	serum		Myotonic dystrophy type II	ZNF9 expansion		131
	NMD7	F	-	57	serum		Myotonic dystrophy type II	ZNF9 expansion		701
	NMD8	F	-	48	serum		Myotonic dystrophy type II	ZNF9 expansion		42
	NMD9	M	60	65	serum		Motoneuron disease	unknown	2% COX-neg	190
	NMD10	F	30	54	serum		Muscle weakness	CAPN3 combined heterozyte F454S; Y745X		81
	NMD11	F	-	77	serum		Oculopharyngeal muscular dystrophy	PABPN1	<1% COX-neg	251
	NMD12	F	15	23	serum		Late-onset Pompe's disease	GAA	<1% COX-neg	18
	NMD13	F	2	40	serum		Spinal muscular atrophy type III	unknown		135
	NMD14	M	2	40	serum		Spinal muscular atrophy type II	homozygotic deletion in SMN1 gene		436
	NMD15	F	-	57	serum		Welander's muscular dystrophy	founder haplotype of Welander's disease, TIA1		24
	MIRAS carriers
	MCARRIER1	F		35	plasma		MIRAS carrier	POLG heterozygous, W748S+E1143G		33
	MCARRIER2	F		37	plasma		MIRAS carrier	POLG heterozygous, W748S+E1143G		33
	MCARRIER3	F		48	plasma		MIRAS carrier	POLG heterozygous, W748S+E1143G		16
	MCARRIER4	F		47	plasma		MIRAS carrier	POLG heterozygous, W748S+E1143G		41
	MCARRIER5	F		44	plasma		MIRAS carrier	POLG heterozygous, W748S+E1143G		34
	MCARRIER6	F		56	plasma		MIRAS carrier	POLG heterozygous, W748S+E1143G		112
	MCARRIER7	F		62	plasma		MIRAS carrier	POLG heterozygous, W748S+E1143G		35
	MCARRIER8	F		29	plasma		MIRAS carrier	POLG heterozygous, W748S+E1143G		26
	MCARRIER9	F		52	plasma		MIRAS carrier	POLG heterozygous, W748S+E1143G		53
	MCARRIER10	F		62	plasma		MIRAS carrier	POLG heterozygous, W748S+E1143G		74
	MCARRIER11	M		54	plasma		MIRAS carrier	POLG heterozygous, W748S+E1143G		38
	MCARRIER12	M		42	plasma		MIRAS carrier	POLG heterozygous, W748S+E1143G		274
	MCARRIER13	M		33	plasma		MIRAS carrier	POLG heterozygous, W748S+E1143G		32
	MCARRIER14	M		53	plasma		MIRAS carrier	POLG heterozygous, W748S+E1143G		76
	MCARRIER15	M		62	plasma		MIRAS carrier	POLG heterozygous, W748S+E1143G		69
	MCARRIER16	M		28	plasma		MIRAS carrier	POLG heterozygous, W748S+E1143G		57
