# Supplementary material for: Metabolomes of mitochondrial diseases and inclusion body myositis patients: treatment targets and biomarkers
Source: EMBO Mol Med. 2018 Oct 29;10(12):e9091. doi: 10.15252/emmm.201809091 (PMC6284386; doi:10.15252/emmm.201809091)
Supplement: Supplementary file 5 — Dataset EV2 [file EMMM-10-e9091-s005.xlsx]

## Sheet: dataset EV2
Dataset EV2: targeted metabolites in each patient group and tissue (P-value, FC, FDR), creatine/ creatinine ratio results, mean centroid results

## Sheet: targeted metabolites
Targeted metabolites in serum/plasma			Targeted metabolites in muscle
HMDB00898	1-methylhistamine		HMDB00898	1-methylhistamine
HMDB00510	2-Aminodipic Acid		HMDB00510	2-Aminodipic Acid
HMDB01906	2-Aminoisobutyric acid		HMDB01906	2-Aminoisobutyric acid
HMDB00014	2-deoxycytidine		HMDB00014	2-deoxycytidine
HMDB00012	2-deoxyuridine		HMDB00012	2-deoxyuridine
HMDB01476	3-Hydroxyanthranilic acid		HMDB01476	3-Hydroxyanthranilic acid
HMDB00732	3-OH-DL-Kynurenine		HMDB00732	3-OH-DL-Kynurenine
HMDB00017	4-Pyridoxic Acid		HMDB00017	4-Pyridoxic Acid
HMDB00763	5-Hydroxyindole-3-acetic acid		HMDB01173	5-Deoxy-5Methylthio Adenosine
HMDB00060	Acetoacetic acid		HMDB00763	5-Hydroxyindole-3-acetic acid
HMDB00034	Adenine		HMDB00060	Acetoacetic acid
HMDB00050	Adenosine		HMDB00201	Acetylcarnitine
HMDB00161	Alanine		HMDB00034	Adenine
HMDB00462	Allantoin		HMDB00050	Adenosine
HMDB00045	AMP		HMDB00161	Alanine
HMDB00168	Asparagine		HMDB00462	Allantoin
HMDB00191	Aspartate		HMDB00045	AMP
HMDB00043	Betaine		HMDB06460	Arachidylcarnitine
HMDB00058	cAMP		HMDB00168	Asparagine
HMDB00062	Carnitine		HMDB00191	Aspartate
HMDB00033	Carnosine		HMDB01539	Asymmetric dimethylarginine
HMDB01314	cGMP		HMDB00043	Betaine
HMDB00518	Chenodeoxycholic Acid		HMDB00058	cAMP
HMDB00619	Cholic Acid		HMDB00062	Carnitine
HMDB00097	Choline		HMDB00033	Carnosine
HMDB00904	Citrulline		HMDB01314	cGMP
HMDB01046	Cotinine		HMDB00518	Chenodeoxycholic Acid
HMDB00064	Creatine		HMDB00619	Cholic Acid
HMDB00562	Creatinine		HMDB00097	Choline
HMDB00099	Cystathionine		HMDB00904	Citrulline
HMDB00089	Cytidine		HMDB01046	Cotinine
HMDB00630	Cytosine		HMDB00064	Creatine
HMDB00127	D-Glucuronic acid		HMDB00562	Creatinine
HMDB00092	DimethylGlycine		HMDB00099	Cystathionine
HMDB01548	D-Ribose 5-phosphate		HMDB00574	Cysteine
HMDB00121	Folic Acid		HMDB00089	Cytidine
HMDB00112	GABA		HMDB00630	Cytosine
HMDB01049	Gamma-Glutamylcysteine		HMDB00651	Decanoylcarnitine
HMDB00641	Glutamine		HMDB00127	D-Glucuronic acid
HMDB00125	Glutathione (reduced)		HMDB00092	DimethylGlycine
HMDB01051	Glyceraldehyde		HMDB02250	Dodecanoylcarnitine
HMDB00123	Glycine		HMDB01548	D-Ribose 5-phosphate
HMDB00138	Glycocholic Acid		HMDB00121	Folic Acid
HMDB00128	Guanidinoacetic Acid		HMDB00112	GABA
HMDB00133	Guanosine		HMDB01049	Gamma-Glutamylcysteine
HMDB00714	Hippuric acid		HMDB00641	Glutamine
HMDB00177	Histidine		HMDB00125	Glutathione (reduced)
HMDB00742	Homocysteine		HMDB01051	Glyceraldehyde
HMDB00130	Homogentisic acid		HMDB00123	Glycine
HMDB00719	Homoserine		HMDB00138	Glycocholic Acid
HMDB00725	Hydroxyproline		HMDB00128	Guanidinoacetic Acid
HMDB00157	Hypoxanthine		HMDB00133	Guanosine
HMDB00175	IMP		HMDB00705	Hexanoylcarnitine
HMDB00195	Inosine		HMDB00714	Hippuric acid
HMDB00172	Isoleucine		HMDB00177	Histidine
HMDB00715	Kynurenic Acid		HMDB00742	Homocysteine
HMDB00472	L-5-Hydroxytryptophan		HMDB00130	Homogentisic acid
HMDB00517	L-Arginine		HMDB00719	Homoserine
HMDB00687	Leucine		HMDB00725	Hydroxyproline
HMDB00148	L-Glutamic Acid		HMDB00157	Hypoxanthine
HMDB00684	L-Kynurenine		HMDB00175	IMP
HMDB00696	L-Methionine		HMDB00195	Inosine
HMDB00182	Lysine		HMDB00736	Isobutyrylcarnitine
HMDB00211	Myoinositol		HMDB00172	Isoleucine
HMDB00902	NAD		HMDB00688	Isovalerylcarnitine
HMDB00845	Neopterin		HMDB00715	Kynurenic Acid
HMDB01406	Niacinamide		HMDB00472	L-5-Hydroxytryptophan
HMDB01488	Nicotinic Acid		HMDB00517	L-Arginine
HMDB00819	Normetanephrine		HMDB00687	Leucine
HMDB00214	Ornithine		HMDB00148	L-Glutamic Acid
HMDB00226	Orotic acid		HMDB00684	L-Kynurenine
HMDB00210	Pantothenic Acid		HMDB00696	L-Methionine
HMDB00159	Phenylalanine		HMDB00182	Lysine
HMDB00224	Phosphoethanolamine		HMDB00211	Myoinositol
HMDB00162	Proline		HMDB05066	Myristoylcarnitine
HMDB00239	Pyridoxine		HMDB00902	NAD
HMDB00187	Serine		HMDB00845	Neopterin
HMDB00247	Sorbitol		HMDB01406	Niacinamide
HMDB01257	Spermidine		HMDB01488	Nicotinic Acid
HMDB00254	Succinate		HMDB00819	Normetanephrine
HMDB00258	Sucrose		HMDB00791	Octanoylcarnitine
HMDB03334	Symmetric dimethylarginine		HMDB00214	Ornithine
HMDB00251	Taurine		HMDB00226	Orotic acid
HMDB00951	Taurochenodeoxycholic Acid		HMDB00222	Palmitoylcarnitine
HMDB00036	Taurocholic Acid		HMDB00210	Pantothenic Acid
HMDB00167	Threonine		HMDB00159	Phenylalanine
HMDB00925	Trimethylamine-N-Oxide		HMDB00224	Phosphoethanolamine
HMDB00929	Tryptophan		HMDB00162	Proline
HMDB00158	Tyrosine		HMDB00824	Propionylcarnitine
HMDB00286	UDP-Glucose		HMDB00239	Pyridoxine
HMDB00300	Uracil		HMDB01185	S-5-Adenosyl-L-Methionine
HMDB00883	Valine		HMDB00939	S-Adenosyl-L-Homocysteine
HMDB00292	Xanthine		HMDB00187	Serine
HMDB00299	Xanthosine		HMDB00247	Sorbitol
			HMDB01257	Spermidine
			HMDB00848	Stearoylcarnitine
			HMDB00254	Succinate
			HMDB00258	Sucrose
			HMDB03334	Symmetric dimethylarginine
			HMDB00251	Taurine
			HMDB00951	Taurochenodeoxycholic Acid
			HMDB00036	Taurocholic Acid
			HMDB00167	Threonine
			HMDB00925	Trimethylamine-N-Oxide
			HMDB00929	Tryptophan
			HMDB00158	Tyrosine
			HMDB00286	UDP-Glucose
			HMDB00300	Uracil
			HMDB00883	Valine
			HMDB00292	Xanthine
			HMDB00299	Xanthosine
			Metabolites measured in Nikkanen et al., 2016		metabolites not measured in our muscle samples
			HMDB01354	5,10-methenyl tetrahydrofolate
			HMDB01533	5,10-methylene tetrahydrofolate
			HMDB01562	5-formyl tetrahydrofolate
			HMDB01396	5-methyl tetrahydrofolate
			HMDB01846	Tetrahydrofolate

## Sheet: IOSCA serum
	Metabolite name	FC	P value	FDR		metabolites detected	0.8617
HMDB00562	Creatinine	0.62826	7.2522e-05	0.0058743
HMDB00148	L-Glutamic Acid	2.4317	0.00041723	0.016898
HMDB00251	Taurine	0.63939	0.0024012	0.039911
HMDB00138	Glycocholic Acid	2.3598	0.0027717	0.039911
HMDB00099	Cystathionine	1.884	0.0028332	0.039911
HMDB00715	Kynurenic Acid	0.46511	0.0029564	0.039911
HMDB00050	Adenosine	0.13133	0.0051158	0.059197
HMDB00121	Folic Acid	1.5481	0.0106	0.10732
HMDB01406	Niacinamide	0.50617	0.01302	0.10812
HMDB00187	Serine	1.2779	0.013348	0.10812
HMDB00951	Taurochenodeoxycholic Acid	2.5713	0.015203	0.11038
HMDB00064	Creatine	1.8775	0.017027	0.11038
HMDB00191	Aspartate	1.7276	0.018507	0.11038
HMDB00159	Phenylalanine	1.2265	0.019077	0.11038
HMDB00161	Alanine	1.3168	0.029802	0.16093
HMDB00058	cAMP	0.62724	0.034747	0.1759
HMDB01548	D-Ribose 5-phosphate	0.63789	0.055287	0.24038
HMDB00060	Acetoacetic acid	0.3911	0.058419	0.24038
HMDB00254	Succinate	0.76025	0.058634	0.24038
HMDB01051	Glyceraldehyde	1.196	0.059353	0.24038
HMDB00125	Glutathione (reduced)	0.46606	0.063002	0.24301
HMDB00898	1-methylhistamine	0.72702	0.068462	0.25207
HMDB00133	Guanosine	0.91753	0.077772	0.27389
HMDB00168	Asparagine	0.82978	0.082915	0.27984
HMDB00630	Cytosine	1.6157	0.10935	0.3543
HMDB00162	Proline	1.2522	0.13253	0.41289
HMDB00014	2-deoxycytidine	1.2674	0.15038	0.45115
HMDB00214	Ornithine	1.2142	0.16896	0.48878
HMDB00195	Inosine	1.0652	0.17777	0.49653
HMDB01257	Spermidine	0.61119	0.19003	0.51308
HMDB00742	Homocysteine	1.265	0.21851	0.57094
HMDB00017	4-Pyridoxic Acid	0.60274	0.23372	0.59159
HMDB03334	Symmetric dimethylarginine	1.0865	0.30115	0.73175
HMDB00157	Hypoxanthine	0.90517	0.32138	0.73175
HMDB00696	L-Methionine	0.94091	0.33669	0.73175
HMDB00883	Valine	1.1359	0.34344	0.73175
HMDB01906	2-Aminoisobutyric acid	1.2426	0.36532	0.73175
HMDB00247	Sorbitol	1.4411	0.37093	0.73175
HMDB01488	Nicotinic Acid	0.79145	0.37702	0.73175
HMDB00286	UDP-Glucose	0.2661	0.39584	0.73175
HMDB00224	Phosphoethanolamine	1.1803	0.40334	0.73175
HMDB00175	IMP	1.0876	0.40551	0.73175
HMDB00043	Betaine	1.1178	0.40857	0.73175
HMDB00904	Citrulline	1.114	0.41115	0.73175
HMDB00300	Uracil	0.75632	0.42847	0.73175
HMDB00517	L-Arginine	1.0778	0.43545	0.73175
HMDB00472	L-5-Hydroxytryptophan	0.76261	0.43604	0.73175
HMDB00045	AMP	0.92281	0.43867	0.73175
HMDB00239	Pyridoxine	1.2523	0.44266	0.73175
HMDB00127	D-Glucuronic acid	0.90962	0.4598	0.74488
HMDB00123	Glycine	0.88151	0.50225	0.79769
HMDB00036	Taurocholic Acid	0.90876	0.51982	0.80972
HMDB00177	Histidine	0.96509	0.53192	0.81293
HMDB00089	Cytidine	0.90298	0.54888	0.81772
HMDB00092	DimethylGlycine	1.1573	0.56262	0.81772
HMDB00112	GABA	0.95439	0.58308	0.81772
HMDB00902	NAD	1.1019	0.5847	0.81772
HMDB00172	Isoleucine	1.053	0.58603	0.81772
HMDB00158	Tyrosine	1.0457	0.59563	0.81772
HMDB00128	Guanidinoacetic Acid	0.93891	0.67708	0.89091
HMDB00819	Normetanephrine	0.79239	0.70428	0.89091
HMDB00299	Xanthosine	0.932	0.70476	0.89091
HMDB00292	Xanthine	0.94682	0.70529	0.89091
HMDB00732	3-OH-DL-Kynurenine	0.92542	0.71605	0.89091
HMDB00641	Glutamine	1.0202	0.7194	0.89091
HMDB00714	Hippuric acid	0.91673	0.72593	0.89091
HMDB00725	Hydroxyproline	0.91974	0.74913	0.9043
HMDB00210	Pantothenic Acid	1.0521	0.77969	0.9043
HMDB00097	Choline	0.99956	0.78047	0.9043
HMDB00211	Myoinositol	1.1833	0.79666	0.9043
HMDB00167	Threonine	1.0213	0.79851	0.9043
HMDB00462	Allantoin	0.91816	0.80382	0.9043
HMDB00182	Lysine	1.0391	0.83731	0.92907
HMDB00684	L-Kynurenine	1.0487	0.85874	0.93997
HMDB00062	Carnitine	1.0076	0.89654	0.9458
HMDB00929	Tryptophan	1.0047	0.90549	0.9458
HMDB00925	Trimethylamine-N-Oxide	1.0229	0.91301	0.9458
HMDB00130	Homogentisic acid	1.3339	0.91914	0.9458
HMDB00510	2-Aminodipic Acid	1.0396	0.92244	0.9458
HMDB00033	Carnosine	0.99597	0.99067	0.99383
HMDB00719	Homoserine	0.96184	0.99383	0.99383

## Sheet: MIRAS plasma
	Metabolite name	FC	P value	FDR		metabolites detected	0.8298
HMDB00247	Sorbitol	6.2394	4.6668e-05	0.0036401
HMDB00161	Alanine	1.355	0.0015065	0.052078
HMDB00182	Lysine	0.8311	0.002003	0.052078
HMDB00099	Cystathionine	1.4986	0.0039046	0.076139
HMDB00127	D-Glucuronic acid	1.3476	0.013778	0.17788
HMDB00191	Aspartate	1.4252	0.016411	0.17788
HMDB00211	Myoinositol	1.219	0.017147	0.17788
HMDB00177	Histidine	0.89384	0.018861	0.17788
HMDB00292	Xanthine	1.3569	0.020525	0.17788
HMDB00951	Taurochenodeoxycholic Acid	2.1205	0.023313	0.18184
HMDB00033	Carnosine	0.7265	0.033923	0.22698
HMDB00138	Glycocholic Acid	2.0264	0.03559	0.22698
HMDB00168	Asparagine	0.88086	0.03783	0.22698
HMDB00195	Inosine	1.2221	0.069794	0.37752
HMDB00462	Allantoin	1.1998	0.094165	0.37752
HMDB00904	Citrulline	0.86773	0.095963	0.37752
HMDB00630	Cytosine	1.4038	0.097866	0.37752
HMDB00148	L-Glutamic Acid	1.462	0.098689	0.37752
HMDB00036	Taurocholic Acid	2.0556	0.098938	0.37752
HMDB00725	Hydroxyproline	1.3757	0.099163	0.37752
HMDB00210	Pantothenic Acid	1.2357	0.10231	0.37752
HMDB00172	Isoleucine	1.1426	0.10648	0.37752
HMDB00641	Glutamine	0.92095	0.11275	0.38238
HMDB00472	L-5-Hydroxytryptophan	0.8153	0.1385	0.45011
HMDB00684	L-Kynurenine	1.0825	0.14955	0.45243
HMDB00123	Glycine	0.85136	0.15081	0.45243
HMDB03334	Symmetric dimethylarginine	0.92649	0.1903	0.54975
HMDB00714	Hippuric acid	0.54538	0.216	0.56172
HMDB00128	Guanidinoacetic Acid	0.9025	0.22513	0.56172
HMDB00883	Valine	1.1225	0.22806	0.56172
HMDB00510	2-Aminodipic Acid	1.1534	0.22912	0.56172
HMDB00517	L-Arginine	0.91096	0.23045	0.56172
HMDB01906	2-Aminoisobutyric acid	0.92848	0.25976	0.61397
HMDB00034	Adenine	1.0643	0.2812	0.64511
HMDB00300	Uracil	0.88428	0.32265	0.69797
HMDB00763	5-Hydroxyindole-3-acetic acid	0.91064	0.32747	0.69797
HMDB00898	1-methylhistamine	1.0734	0.33109	0.69797
HMDB00687	Leucine	1.0515	0.34484	0.70337
HMDB00175	IMP	1.1354	0.35168	0.70337
HMDB00251	Taurine	1.1036	0.36313	0.70499
HMDB00258	Sucrose	1.3371	0.37057	0.70499
HMDB00097	Choline	1.1363	0.40405	0.74854
HMDB00214	Ornithine	0.92764	0.43046	0.74854
HMDB00043	Betaine	0.89214	0.43441	0.74854
HMDB00092	DimethylGlycine	1.1263	0.43699	0.74854
HMDB00619	Cholic Acid	1.274	0.45924	0.74854
HMDB00050	Adenosine	1.3184	0.46029	0.74854
HMDB00167	Threonine	0.96137	0.47706	0.74854
HMDB00187	Serine	0.94513	0.47718	0.74854
HMDB01548	D-Ribose 5-phosphate	0.90503	0.47984	0.74854
HMDB01406	Niacinamide	1.043	0.50865	0.77794
HMDB00929	Tryptophan	1.0263	0.54437	0.8108
HMDB00159	Phenylalanine	1.0379	0.5673	0.8108
HMDB01051	Glyceraldehyde	1.0286	0.57116	0.8108
HMDB00224	Phosphoethanolamine	0.9487	0.57172	0.8108
HMDB00062	Carnitine	0.98285	0.65706	0.9071
HMDB00562	Creatinine	0.96888	0.66288	0.9071
HMDB00130	Homogentisic acid	1.0544	0.6843	0.90899
HMDB00012	2-deoxyuridine	1.0464	0.70134	0.90899
HMDB00254	Succinate	1.0451	0.72152	0.90899
HMDB00158	Tyrosine	1.0329	0.73091	0.90899
HMDB00162	Proline	1.0057	0.73425	0.90899
HMDB00045	AMP	1.041	0.74034	0.90899
HMDB00017	4-Pyridoxic Acid	0.67387	0.74852	0.90899
HMDB00058	cAMP	1.0247	0.76498	0.90899
HMDB00715	Kynurenic Acid	1.0451	0.78963	0.90899
HMDB00125	Glutathione (reduced)	1.0903	0.79002	0.90899
HMDB00845	Neopterin	0.87912	0.79989	0.90899
HMDB00064	Creatine	0.94342	0.80411	0.90899
HMDB00902	NAD	1.1268	0.82481	0.91068
HMDB00696	L-Methionine	1.0208	0.82896	0.91068
HMDB00819	Normetanephrine	0.98039	0.8541	0.92528
HMDB00518	Chenodeoxycholic Acid	1.0575	0.88409	0.94464
HMDB00157	Hypoxanthine	1.0698	0.89821	0.94676
HMDB00112	GABA	1.009	0.91555	0.95217
HMDB00299	Xanthosine	1.0108	0.94817	0.97312
HMDB00732	3-OH-DL-Kynurenine	1.0307	0.97587	0.98855
HMDB00925	Trimethylamine-N-Oxide	1.0068	0.98858	0.98858

## Sheet: PEO plasma
	Metabolite name	FC	P value	FDR		metabolites detected	0.8298
HMDB00099	Cystathionine	4.084	0.00015947	0.011957
HMDB00684	L-Kynurenine	1.3291	0.0003066	0.011957
HMDB00112	GABA	1.6534	0.00098956	0.025729
HMDB00641	Glutamine	1.2014	0.0015784	0.027834
HMDB00292	Xanthine	1.5427	0.0017843	0.027834
HMDB00732	3-OH-DL-Kynurenine	1.9885	0.0035723	0.04644
HMDB00168	Asparagine	1.2033	0.0052543	0.051479
HMDB00224	Phosphoethanolamine	1.4634	0.0052799	0.051479
HMDB00247	Sorbitol	2.1176	0.0062174	0.053885
HMDB00092	DimethylGlycine	1.5662	0.0073329	0.057196
HMDB00158	Tyrosine	1.4502	0.0084927	0.058966
HMDB00043	Betaine	1.4968	0.0090717	0.058966
HMDB01051	Glyceraldehyde	1.2848	0.01	0.059893
HMDB00214	Ornithine	1.4282	0.01075	0.059893
HMDB00128	Guanidinoacetic Acid	1.5271	0.012177	0.063319
HMDB01548	D-Ribose 5-phosphate	0.58431	0.015877	0.077398
HMDB00148	L-Glutamic Acid	1.8064	0.018682	0.077531
HMDB00472	L-5-Hydroxytryptophan	0.65851	0.01879	0.077531
HMDB00696	L-Methionine	1.3565	0.018886	0.077531
HMDB00929	Tryptophan	1.1501	0.021632	0.079984
HMDB00518	Chenodeoxycholic Acid	2.9396	0.023115	0.079984
HMDB00159	Phenylalanine	1.2808	0.023165	0.079984
HMDB00191	Aspartate	1.4463	0.023585	0.079984
HMDB00211	Myoinositol	1.2849	0.024833	0.080706
HMDB00254	Succinate	1.1981	0.031208	0.097369
HMDB00097	Choline	1.3351	0.036182	0.10541
HMDB00175	IMP	1.356	0.036958	0.10541
HMDB00017	4-Pyridoxic Acid	0.3862	0.037839	0.10541
HMDB00033	Carnosine	0.70513	0.045462	0.12228
HMDB00062	Carnitine	1.1818	0.052034	0.13373
HMDB00161	Alanine	1.2103	0.05315	0.13373
HMDB00187	Serine	1.1827	0.062864	0.15171
HMDB00510	2-Aminodipic Acid	1.2897	0.064184	0.15171
HMDB00138	Glycocholic Acid	0.83333	0.09469	0.21723
HMDB00050	Adenosine	1.2313	0.11525	0.25684
HMDB00883	Valine	1.3292	0.12187	0.26406
HMDB00182	Lysine	1.0874	0.12781	0.26637
HMDB00064	Creatine	1.4287	0.12977	0.26637
HMDB03334	Symmetric dimethylarginine	1.0913	0.13621	0.27242
HMDB00299	Xanthosine	1.5345	0.14151	0.27594
HMDB00951	Taurochenodeoxycholic Acid	1.1894	0.16824	0.32008
HMDB00127	D-Glucuronic acid	1.1896	0.19889	0.36937
HMDB00177	Histidine	1.0645	0.20564	0.37303
HMDB00058	cAMP	1.0911	0.21305	0.37767
HMDB00157	Hypoxanthine	1.1969	0.22407	0.37892
HMDB00130	Homogentisic acid	0.63492	0.22414	0.37892
HMDB00036	Taurocholic Acid	0.67083	0.22833	0.37892
HMDB00167	Threonine	1.0907	0.23543	0.38257
HMDB00630	Cytosine	1.338	0.24338	0.38742
HMDB00904	Citrulline	1.1753	0.25124	0.39194
HMDB00045	AMP	0.69606	0.26349	0.40298
HMDB00034	Adenine	1.0843	0.30687	0.4603
HMDB01406	Niacinamide	0.82213	0.34549	0.50046
HMDB00195	Inosine	1.1103	0.34647	0.50046
HMDB00517	L-Arginine	1.1076	0.35651	0.50498
HMDB01906	2-Aminoisobutyric acid	1.0657	0.36708	0.50498
HMDB00845	Neopterin	0.82418	0.37961	0.50498
HMDB00258	Sucrose	1.1048	0.38162	0.50498
HMDB00012	2-deoxyuridine	1.1033	0.38197	0.50498
HMDB00210	Pantothenic Acid	1.1917	0.41237	0.53608
HMDB00562	Creatinine	0.94942	0.47461	0.60056
HMDB00300	Uracil	1.1698	0.47737	0.60056
HMDB00819	Normetanephrine	1.0784	0.51948	0.64317
HMDB00462	Allantoin	1.0185	0.60825	0.74131
HMDB00714	Hippuric acid	0.75047	0.62152	0.74582
HMDB00725	Hydroxyproline	1.0583	0.6506	0.76264
HMDB00898	1-methylhistamine	1.0169	0.66095	0.76264
HMDB00172	Isoleucine	1.1131	0.67004	0.76264
HMDB00123	Glycine	1.0256	0.67464	0.76264
HMDB00125	Glutathione (reduced)	0.86449	0.71639	0.79826
HMDB00902	NAD	1.0211	0.77046	0.84642
HMDB00925	Trimethylamine-N-Oxide	1.1306	0.79835	0.86488
HMDB00763	5-Hydroxyindole-3-acetic acid	0.9633	0.85657	0.89753
HMDB00715	Kynurenic Acid	1.0303	0.86225	0.89753
HMDB00251	Taurine	0.94046	0.87157	0.89753
HMDB00687	Leucine	1.0124	0.87452	0.89753
HMDB00619	Cholic Acid	0.52543	0.8989	0.91057
HMDB00162	Proline	0.94378	0.91574	0.91574

## Sheet: MELAS plasma
	Metabolite name	FC	P value	FDR		metabolites detected	0.8298
HMDB00161	Alanine	1.7956	2.8211e-05	0.00090459
HMDB00247	Sorbitol	11.132	3.4162e-05	0.00090459
HMDB00517	L-Arginine	0.62709	3.7192e-05	0.00090459
HMDB00763	5-Hydroxyindole-3-acetic acid	2.3609	4.6389e-05	0.00090459
HMDB00630	Cytosine	2.5606	0.00012785	0.0019944
HMDB00127	D-Glucuronic acid	2.0224	0.00022832	0.0029681
HMDB03334	Symmetric dimethylarginine	1.377	0.00033495	0.0037323
HMDB00462	Allantoin	2.016	0.0015133	0.014755
HMDB00097	Choline	1.4606	0.0032711	0.025549
HMDB00211	Myoinositol	1.5671	0.0032755	0.025549
HMDB00214	Ornithine	1.469	0.018407	0.13052
HMDB00898	1-methylhistamine	1.5254	0.02632	0.16202
HMDB00064	Creatine	1.6203	0.027003	0.16202
HMDB00819	Normetanephrine	1.4118	0.032458	0.18084
HMDB00258	Sucrose	1.4686	0.034915	0.18156
HMDB00168	Asparagine	1.1654	0.040546	0.19766
HMDB00510	2-Aminodipic Acid	1.3537	0.05577	0.24637
HMDB00687	Leucine	1.211	0.058784	0.24637
HMDB00148	L-Glutamic Acid	1.5798	0.064799	0.24637
HMDB00045	AMP	1.627	0.065758	0.24637
HMDB00299	Xanthosine	1.3458	0.066331	0.24637
HMDB00099	Cystathionine	1.4067	0.074738	0.26498
HMDB00172	Isoleucine	1.3113	0.07832	0.26561
HMDB00210	Pantothenic Acid	1.4685	0.10841	0.35232
HMDB00684	L-Kynurenine	1.1769	0.1195	0.36124
HMDB00036	Taurocholic Acid	0.18	0.12041	0.36124
HMDB00845	Neopterin	1.6484	0.13124	0.37913
HMDB00904	Citrulline	1.2831	0.14013	0.39036
HMDB00725	Hydroxyproline	1.5229	0.15408	0.41442
HMDB00157	Hypoxanthine	1.7591	0.16687	0.43387
HMDB00715	Kynurenic Acid	1.3426	0.17935	0.45126
HMDB00050	Adenosine	1.4776	0.19287	0.47013
HMDB00123	Glycine	1.2509	0.23453	0.5513
HMDB00925	Trimethylamine-N-Oxide	1.276	0.2408	0.5513
HMDB00162	Proline	1.3086	0.26434	0.5513
HMDB00034	Adenine	1.0843	0.27646	0.5513
HMDB00195	Inosine	1.3055	0.27776	0.5513
HMDB01406	Niacinamide	0.79067	0.27877	0.5513
HMDB00017	4-Pyridoxic Acid	2.1055	0.28168	0.5513
HMDB01906	2-Aminoisobutyric acid	1.0881	0.28272	0.5513
HMDB00012	2-deoxyuridine	0.87045	0.35145	0.66862
HMDB00562	Creatinine	1.0935	0.36723	0.68201
HMDB00112	GABA	1.1538	0.37707	0.68399
HMDB00254	Succinate	1.1167	0.40129	0.7094
HMDB00518	Chenodeoxycholic Acid	1.1436	0.40927	0.7094
HMDB00929	Tryptophan	0.95211	0.43184	0.72381
HMDB00043	Betaine	1.129	0.43614	0.72381
HMDB00187	Serine	1.0913	0.45754	0.74351
HMDB01548	D-Ribose 5-phosphate	1.2696	0.47269	0.75244
HMDB00224	Phosphoethanolamine	1.1059	0.51379	0.80152
HMDB00175	IMP	0.905	0.53778	0.8179
HMDB00177	Histidine	1.0293	0.54527	0.8179
HMDB00191	Aspartate	1.0672	0.59595	0.87706
HMDB00058	cAMP	1.0588	0.6339	0.89744
HMDB00251	Taurine	0.8959	0.63999	0.89744
HMDB00714	Hippuric acid	1.3365	0.65934	0.89744
HMDB00125	Glutathione (reduced)	0.92523	0.68688	0.89744
HMDB01051	Glyceraldehyde	1.0269	0.68828	0.89744
HMDB00182	Lysine	0.97555	0.71574	0.89744
HMDB00696	L-Methionine	0.97548	0.71726	0.89744
HMDB00062	Carnitine	0.96145	0.71819	0.89744
HMDB00292	Xanthine	0.99924	0.71881	0.89744
HMDB00300	Uracil	1.0339	0.73364	0.89744
HMDB00138	Glycocholic Acid	0.60635	0.75115	0.89744
HMDB00092	DimethylGlycine	0.92495	0.758	0.89744
HMDB00883	Valine	1.0367	0.75937	0.89744
HMDB00951	Taurochenodeoxycholic Acid	0.65821	0.7922	0.92226
HMDB00902	NAD	0.90845	0.80487	0.92323
HMDB00732	3-OH-DL-Kynurenine	1.0552	0.84932	0.9601
HMDB00167	Threonine	0.98107	0.89569	0.97425
HMDB00641	Glutamine	0.98741	0.90006	0.97425
HMDB00130	Homogentisic acid	0.95238	0.91982	0.97425
HMDB00472	L-5-Hydroxytryptophan	1.016	0.92148	0.97425
HMDB00128	Guanidinoacetic Acid	0.99702	0.92769	0.97425
HMDB00159	Phenylalanine	0.99491	0.93678	0.97425
HMDB00158	Tyrosine	0.99121	0.95306	0.97814
HMDB00619	Cholic Acid	0.66387	0.97414	0.98679
HMDB00033	carnosine	1.0085	0.99535	0.99535

## Sheet: IBM serum
	Metabolite name	FC	P value	FDR		metabolites detected	0.9362
HMDB00099	Cystathionine	2.6679	5.3134e-05	0.0046758
HMDB00732	3-OH-DL-Kynurenine	6.2239	0.00010878	0.0047865
HMDB00951	Taurochenodeoxycholic Acid	4.613	0.00024373	0.0071494
HMDB00904	Citrulline	1.415	0.00078236	0.015338
HMDB00630	Cytosine	3.3584	0.0010078	0.015338
HMDB00092	DimethylGlycine	2.5516	0.0010906	0.015338
HMDB00158	Tyrosine	1.4721	0.0012691	0.015338
HMDB01406	Niacinamide	0.38059	0.0013943	0.015338
HMDB00684	L-Kynurenine	1.6165	0.0017032	0.016654
HMDB00050	Adenosine	2.2384	0.0022146	0.019489
HMDB00148	L-Glutamic Acid	1.6909	0.0034077	0.027262
HMDB00089	Cytidine	1.4789	0.0040698	0.029845
HMDB00214	Ornithine	1.5644	0.0047117	0.031895
HMDB00211	Myoinositol	1.5824	0.0053767	0.032068
HMDB03334	Symmetric dimethylarginine	1.437	0.0056616	0.032068
HMDB00127	D-Glucuronic acid	1.4527	0.0058306	0.032068
HMDB00175	IMP	1.1085	0.0065933	0.033269
HMDB00014	2-deoxycytidine	1.3091	0.0068051	0.033269
HMDB00518	Chenodeoxycholic Acid	2.1376	0.008785	0.039808
HMDB00191	Aspartate	0.71138	0.0090472	0.039808
HMDB00562	Creatinine	0.72786	0.010134	0.042468
HMDB01257	Spermidine	0.43423	0.0118	0.047201
HMDB00121	Folic Acid	1.9002	0.018358	0.068626
HMDB00064	Creatine	1.9108	0.018716	0.068626
HMDB00258	Sucrose	2.8009	0.022326	0.078587
HMDB00130	Homogentisic acid	1.9393	0.030316	0.10261
HMDB00299	Xanthosine	1.2424	0.034074	0.11106
HMDB00033	Carnosine	1.138	0.036421	0.11446
HMDB00719	Homoserine	1.0399	0.046654	0.14157
HMDB00161	Alanine	1.2595	0.048828	0.14165
HMDB00819	Normetanephrine	1.8002	0.049901	0.14165
HMDB00058	cAMP	1.7035	0.053402	0.14685
HMDB00224	Phosphoethanolamine	1.3401	0.055687	0.1485
HMDB00167	Threonine	0.82336	0.065297	0.169
HMDB00097	Choline	1.2408	0.083647	0.21031
HMDB00845	Neopterin	1.5504	0.092654	0.22649
HMDB00036	Taurocholic Acid	1.2672	0.1019	0.24236
HMDB00043	Betaine	1.428	0.10636	0.24432
HMDB01049	Gamma-Glutamylcysteine	3.038	0.10828	0.24432
HMDB00138	Glycocholic Acid	8.7626	0.12931	0.28328
HMDB00254	Succinate	1.1339	0.13198	0.28328
HMDB00929	Tryptophan	0.90413	0.13538	0.28365
HMDB00210	Pantothenic Acid	1.4424	0.14435	0.29541
HMDB00162	Proline	1.2773	0.14786	0.29571
HMDB00012	2-deoxyuridine	0.46418	0.1674	0.32736
HMDB00159	Phenylalanine	1.116	0.18132	0.34688
HMDB01051	Glyceraldehyde	1.1134	0.18672	0.34961
HMDB00517	L-Arginine	0.83726	0.20647	0.37852
HMDB00060	Acetoacetic acid	1.4265	0.21714	0.38744
HMDB00763	5-Hydroxyindole-3-acetic acid	1.1904	0.22014	0.38744
HMDB00742	Homocysteine	1.3172	0.23496	0.39919
HMDB00034	Adenine	0.60112	0.23589	0.39919
HMDB00247	Sorbitol	1.4103	0.24468	0.39941
HMDB01314	cGMP	1.2184	0.25152	0.39941
HMDB01548	D-Ribose 5-phosphate	0.38091	0.2539	0.39941
HMDB00292	Xanthine	0.55127	0.25417	0.39941
HMDB00125	Glutathione (reduced)	1.4866	0.28217	0.43563
HMDB00187	Serine	0.9283	0.29266	0.44403
HMDB00017	4-Pyridoxic Acid	1.4529	0.31395	0.46155
HMDB00157	Hypoxanthine	0.89355	0.31469	0.46155
HMDB00687	Leucine	0.91353	0.34792	0.50192
HMDB00045	AMP	1.0459	0.37412	0.53101
HMDB00172	Isoleucine	1.1061	0.39324	0.54929
HMDB00112	GABA	1.1445	0.41982	0.57725
HMDB00286	UDP-Glucose	1.0595	0.46057	0.60697
HMDB00715	Kynurenic Acid	1.0478	0.46171	0.60697
HMDB00182	Lysine	0.95483	0.46213	0.60697
HMDB00251	Taurine	1.0975	0.50618	0.65506
HMDB00902	NAD	0.90307	0.53488	0.67592
HMDB00696	L-Methionine	1.0826	0.53767	0.67592
HMDB00472	L-5-Hydroxytryptophan	0.96519	0.62306	0.77224
HMDB00714	Hippuric acid	0.91099	0.64098	0.78342
HMDB00168	Asparagine	0.92042	0.69074	0.82143
HMDB00177	Histidine	0.99446	0.69221	0.82143
HMDB00510	2-Aminodipic Acid	1.0375	0.70008	0.82143
HMDB00123	Glycine	1.0818	0.71147	0.82381
HMDB00128	Guanidinoacetic Acid	0.96914	0.77516	0.88589
HMDB01476	3-Hydroxyanthranilic acid	1.0313	0.80002	0.90259
HMDB00925	Trimethylamine-N-Oxide	1.1008	0.81753	0.91066
HMDB00300	Uracil	0.95916	0.86239	0.94863
HMDB00725	Hydroxyproline	1.0885	0.90455	0.98113
HMDB00195	Inosine	1.1208	0.91424	0.98113
HMDB00133	Guanosine	0.89985	0.96902	0.99505
HMDB00898	1-methylhistamine	1.0029	0.97773	0.99505
HMDB00062	Carnitine	1.0322	0.98396	0.99505
HMDB01906	2-Aminoisobutyric acid	0.9998	0.98526	0.99505
HMDB00883	Valine	0.99263	0.99336	0.99505
HMDB00462	Allantoin	0.78424	0.99505	0.99505

## Sheet: NMD serum
	Metabolite name	FC	P value	FDR		metabolites detected	0.9362
HMDB00064	Creatine	2.1174	0.00059475	0.052338
HMDB01406	Niacinamide	0.57366	0.0038933	0.07951
HMDB00951	Taurochenodeoxycholic Acid	3.5536	0.0044883	0.07951
HMDB00121	Folic Acid	2.9538	0.0048759	0.07951
HMDB00562	Creatinine	0.57027	0.0049546	0.07951
HMDB01257	Spermidine	0.52103	0.0060102	0.07951
HMDB00177	Histidine	0.79436	0.0063246	0.07951
HMDB00148	L-Glutamic Acid	1.6259	0.012395	0.13635
HMDB00012	2-deoxyuridine	0.4176	0.018671	0.17207
HMDB00696	L-Methionine	0.80854	0.019554	0.17207
HMDB00715	Kynurenic Acid	0.58543	0.021553	0.17243
HMDB00687	Leucine	0.78717	0.025177	0.18463
HMDB01548	D-Ribose 5-phosphate	0.35476	0.037405	0.2532
HMDB00292	Xanthine	0.51633	0.046945	0.27848
HMDB00157	Hypoxanthine	0.72958	0.050931	0.27848
HMDB00167	Threonine	0.80367	0.052634	0.27848
HMDB00254	Succinate	0.85255	0.053797	0.27848
HMDB01314	cGMP	1.3771	0.065918	0.31914
HMDB00045	AMP	0.92666	0.068906	0.31914
HMDB00182	Lysine	0.87763	0.075	0.33
HMDB00092	DimethylGlycine	1.6567	0.083004	0.34783
HMDB00258	Sucrose	2.4536	0.10946	0.41128
HMDB00883	Valine	0.83103	0.11193	0.41128
HMDB00168	Asparagine	0.75823	0.11217	0.41128
HMDB00630	Cytosine	1.9325	0.12303	0.43306
HMDB00128	Guanidinoacetic Acid	0.86697	0.14228	0.47757
HMDB00929	Tryptophan	0.91403	0.15221	0.47757
HMDB00719	Homoserine	1.0219	0.15564	0.47757
HMDB00462	Allantoin	0.59148	0.15738	0.47757
HMDB00172	Isoleucine	0.86317	0.18654	0.53498
HMDB01906	2-Aminoisobutyric acid	0.88205	0.20339	0.53498
HMDB00902	NAD	1.2304	0.20355	0.53498
HMDB00819	Normetanephrine	1.1014	0.20628	0.53498
HMDB00725	Hydroxyproline	0.85243	0.2123	0.53498
HMDB00300	Uracil	0.72257	0.21278	0.53498
HMDB00099	Cystathionine	1.6009	0.22593	0.55159
HMDB00175	IMP	1.0316	0.23192	0.55159
HMDB00138	Glycocholic Acid	3.44	0.25865	0.5907
HMDB00130	Homogentisic acid	1.4956	0.26179	0.5907
HMDB00043	Betaine	1.3328	0.27178	0.59792
HMDB00210	Pantothenic Acid	1.4284	0.29631	0.61874
HMDB00742	Homocysteine	0.90045	0.29972	0.61874
HMDB00732	3-OH-DL-KYNURENINE	1.7743	0.30234	0.61874
HMDB00714	Hippuric acid	0.96624	0.36512	0.71961
HMDB00036	Taurocholic Acid	0.83157	0.37605	0.71961
HMDB00904	Citrulline	1.1415	0.37994	0.71961
HMDB00062	Carnitine	0.89549	0.39018	0.71961
HMDB00211	Myoinositol	1.1152	0.39252	0.71961
HMDB00034	Adenine	0.742	0.40817	0.73303
HMDB00125	Glutathione (reduced)	0.94388	0.4241	0.74641
HMDB00518	Chenodeoxycholic Acid	1.3793	0.43897	0.75744
HMDB00060	Acetoacetic acid	0.77714	0.46616	0.78505
HMDB00845	Neopterin	1.2854	0.47281	0.78505
HMDB00017	4-Pyridoxic Acid	2.549	0.50737	0.80098
HMDB01049	Gamma-Glutamylcysteine	1.144	0.51487	0.80098
HMDB00251	Taurine	0.95616	0.52005	0.80098
HMDB01051	Glyceraldehyde	0.95772	0.52291	0.80098
HMDB00097	Choline	1.1393	0.5301	0.80098
HMDB00684	L-Kynurenine	1.1003	0.53702	0.80098
HMDB00898	1-methylhistamine	0.94182	0.54941	0.8058
HMDB00472	L-5-Hydroxytryptophan	0.94507	0.59833	0.83393
HMDB00159	Phenylalanine	0.97822	0.60241	0.83393
HMDB03334	Symmetric dimethylarginine	0.988	0.61104	0.83393
HMDB00158	Tyrosine	1.0589	0.61437	0.83393
HMDB00191	Aspartate	0.96763	0.61597	0.83393
HMDB00112	GABA	1.0826	0.65332	0.8711
HMDB00014	2-deoxycytidine	1.0753	0.67539	0.87916
HMDB00050	Adenosine	1.3665	0.67935	0.87916
HMDB00247	Sorbitol	0.8732	0.70313	0.89038
HMDB00763	5-Hydroxyindole-3-acetic acid	0.87119	0.71279	0.89038
HMDB01476	3-Hydroxyanthranilic acid	1.7187	0.72228	0.89038
HMDB00286	UDP-Glucose	1.0077	0.72849	0.89038
HMDB00224	Phosphoethanolamine	1.0463	0.74523	0.89398
HMDB00214	Ornithine	1.0727	0.7669	0.89398
HMDB00133	Guanosine	0.8726	0.77529	0.89398
HMDB00162	Proline	0.95737	0.78065	0.89398
HMDB00195	Inosine	1.2936	0.78223	0.89398
HMDB00925	Trimethylamine-N-Oxide	1.0004	0.80489	0.90808
HMDB00089	Cytidine	0.99953	0.85166	0.94265
HMDB00058	cAMP	1.0876	0.85696	0.94265
HMDB00187	Serine	0.99958	0.88509	0.9515
HMDB00299	Xanthosine	1.0207	0.89882	0.9515
HMDB00510	2-Aminodipic Acid	1.0016	0.9008	0.9515
HMDB00161	Alanine	0.99749	0.90825	0.9515
HMDB00517	L-Arginine	0.99494	0.95382	0.97879
HMDB00123	Glycine	1.0329	0.95793	0.97879
HMDB00033	Carnosine	1.0028	0.96767	0.97879
HMDB00127	D-Glucuronic acid	1.0517	0.97999	0.97999

## Sheet: MIRAS carriers plasma
	Metabolite name	FC	P value	FDR		metabolites detected	0.8298
HMDB00092	DimethylGlycine	1.8162	9.2633e-06	0.00072254
HMDB00191	Aspartate	1.7758	6.0349e-05	0.0023536
HMDB00033	Carnosine	0.5649	0.00010657	0.0027708
HMDB00630	Cytosine	1.8011	0.00023185	0.0045212
HMDB00058	cAMP	1.2381	0.00032757	0.0047779
HMDB00883	Valine	1.3709	0.00036753	0.0047779
HMDB00732	3-OH-DL-KYNURENINE	1.444	0.001113	0.011679
HMDB00254	Succinate	1.2871	0.0012938	0.011679
HMDB01548	D-Ribose 5-phosphate	0.62269	0.0013476	0.011679
HMDB00211	Myoinositol	1.3297	0.002099	0.016372
HMDB00112	GABA	1.461	0.003015	0.02068
HMDB00175	IMP	1.3629	0.0031816	0.02068
HMDB00763	5-Hydroxyindole-3-acetic acid	1.2691	0.0069469	0.041681
HMDB00641	Glutamine	1.1304	0.007569	0.04217
HMDB03334	Symmetric dimethylarginine	1.15	0.0081395	0.042326
HMDB00224	Phosphoethanolamine	1.2284	0.01051	0.051235
HMDB00187	Serine	1.1896	0.01406	0.064512
HMDB00172	Isoleucine	1.1947	0.01511	0.065476
HMDB00168	Asparagine	0.8868	0.018261	0.073244
HMDB00472	L-5-Hydroxytryptophan	0.75494	0.018781	0.073244
HMDB00148	L-Glutamic Acid	1.4291	0.020586	0.076461
HMDB00684	L-Kynurenine	1.1283	0.024266	0.086033
HMDB00123	Glycine	1.2684	0.02637	0.089428
HMDB00247	Sorbitol	1.623	0.028587	0.090197
HMDB00127	D-Glucuronic acid	1.2308	0.028909	0.090197
HMDB00715	Kynurenic Acid	1.2231	0.03608	0.10454
HMDB01906	2-Aminoisobutyric acid	1.1053	0.036188	0.10454
HMDB00128	Guanidinoacetic Acid	1.1761	0.040569	0.11301
HMDB00162	Proline	1.2266	0.048056	0.12925
HMDB00258	Sucrose	1.4504	0.053622	0.13942
HMDB00012	2-deoxyuridine	1.2469	0.058842	0.14805
HMDB00562	Creatinine	1.0862	0.066038	0.15654
HMDB00043	Betaine	1.1582	0.06623	0.15654
HMDB01051	Glyceraldehyde	1.1084	0.070507	0.16175
HMDB00725	Hydroxyproline	1.3344	0.073086	0.16288
HMDB00510	2-Aminodipic Acid	1.1709	0.079087	0.16942
HMDB00518	Chenodeoxycholic Acid	1.4619	0.080364	0.16942
HMDB00161	Alanine	1.1346	0.092436	0.17961
HMDB00517	L-Arginine	1.1211	0.094764	0.17961
HMDB00099	Cystathionine	1.2873	0.095548	0.17961
HMDB01406	Niacinamide	1.2547	0.096469	0.17961
HMDB00159	Phenylalanine	1.072	0.096712	0.17961
HMDB00097	Choline	1.356	0.11039	0.20024
HMDB00034	Adenine	1.0843	0.11527	0.20434
HMDB00130	Homogentisic acid	1.3946	0.12032	0.20855
HMDB00177	Histidine	1.0771	0.12394	0.20954
HMDB00017	4-Pyridoxic Acid	0.43031	0.12626	0.20954
HMDB00687	Leucine	1.0782	0.12997	0.2112
HMDB00696	L-Methionine	1.057	0.17462	0.27797
HMDB00050	Adenosine	1.2453	0.19605	0.30584
HMDB00158	Tyrosine	1.0674	0.20401	0.31201
HMDB00904	Citrulline	1.1077	0.21468	0.32201
HMDB00062	Carnitine	1.0657	0.25903	0.3699
HMDB00925	Trimethylamine-N-Oxide	1.8186	0.26511	0.3699
HMDB00929	Tryptophan	1.0385	0.26602	0.3699
HMDB00251	Taurine	1.0907	0.26928	0.3699
HMDB00182	Lysine	0.95361	0.27031	0.3699
HMDB00167	Threonine	1.0625	0.31369	0.42186
HMDB00292	Xanthine	1.0803	0.38132	0.50412
HMDB00195	Inosine	1.0507	0.41894	0.5369
HMDB00036	Taurocholic Acid	0.66562	0.41989	0.5369
HMDB00462	Allantoin	1.0324	0.44528	0.55335
HMDB00845	Neopterin	1.0714	0.44694	0.55335
HMDB00045	AMP	1.0507	0.48497	0.58799
HMDB00138	Glycocholic Acid	0.77042	0.48999	0.58799
HMDB00714	Hippuric acid	0.76944	0.50958	0.60005
HMDB00299	Xanthosine	1.0793	0.51542	0.60005
HMDB00951	Taurochenodeoxycholic Acid	0.98091	0.55888	0.64106
HMDB00064	Creatine	1.1092	0.59146	0.6686
HMDB00300	Uracil	1.027	0.60165	0.67041
HMDB00819	Normetanephrine	0.95588	0.61474	0.67534
HMDB00214	Ornithine	1.0197	0.70751	0.76647
HMDB00902	NAD	1.0167	0.71922	0.76848
HMDB00157	Hypoxanthine	0.91166	0.80264	0.84141
HMDB00125	Glutathione (reduced)	0.77103	0.80905	0.84141
HMDB00619	Cholic Acid	0.91201	0.85288	0.87532
HMDB00898	1-methylhistamine	0.98517	0.91326	0.92512
HMDB00210	Pantothenic Acid	0.97491	0.99206	0.99206

## Sheet: MIRAS muscle
	Metabolite name	FC	P value	FDR		metabolites detected	0.8559
HMDB00939	S-Adenosyl-L-Homocysteine	1.8289	0.0092149	0.49104
HMDB00902	NAD	0.30816	0.017822	0.49104
HMDB00845	Neopterin	0.39766	0.026295	0.49104
HMDB01185	S-5-Adenosyl-L-Methionine	0.29709	0.033758	0.49104
HMDB00045	AMP	0.080982	0.034752	0.49104
HMDB01049	Gamma-Glutamylcysteine	0.52054	0.039239	0.49104
HMDB00619	Cholic Acid	0.52665	0.046264	0.49104
HMDB00050	Adenosine	0.19173	0.04808	0.49104
HMDB00036	Taurocholic Acid	0.77406	0.051484	0.49104
HMDB00898	1-methylhistamine	0.60774	0.052912	0.49104
HMDB00201	Acetylcarnitine	0.77617	0.05785	0.49104
HMDB00060	Acetoacetic acid	0.54262	0.064356	0.49104
HMDB00121	Folic Acid	0.85473	0.067195	0.49104
HMDB00034	Adenine	0.41044	0.084296	0.57201
HMDB00224	Phosphoethanolamine	0.55175	0.10181	0.64482
HMDB00251	Taurine	0.72846	0.10894	0.64686
HMDB00819	Normetanephrine	0.55568	0.1326	0.70008
HMDB00168	Asparagine	1.1881	0.13866	0.70008
HMDB00883	Valine	1.3392	0.14347	0.70008
HMDB01051	Glyceraldehyde	0.71513	0.15702	0.70008
HMDB00574	Cysteine	0.90535	0.16378	0.70008
HMDB00518	Chenodeoxycholic Acid	2.2751	0.16961	0.70008
HMDB00092	DimethylGlycine	1.8131	0.17573	0.70008
HMDB00058	cAMP	0.74036	0.18111	0.70008
HMDB00064	Creatine	0.89587	0.18769	0.70008
HMDB00133	Guanosine	0.39377	0.1916	0.70008
HMDB00286	UDP-Glucose	0.75692	0.21691	0.75127
HMDB00904	Citrulline	0.59607	0.22143	0.75127
HMDB01548	D-Ribose 5-phosphate	0.68269	0.24591	0.80558
HMDB00172	Isoleucine	1.2166	0.29869	0.94584
HMDB00725	Hydroxyproline	0.87612	0.3405	0.95235
HMDB00462	Allantoin	1.7484	0.34729	0.95235
HMDB00123	Glycine	0.73391	0.35238	0.95235
HMDB00929	Tryptophan	1.663	0.35757	0.95235
HMDB00157	Hypoxanthine	1.4617	0.3656	0.95235
HMDB00162	Proline	1.1709	0.37423	0.95235
HMDB00214	Ornithine	1.2428	0.41355	0.95235
HMDB00177	Histidine	1.1871	0.41559	0.95235
HMDB00254	Succinate	0.60657	0.42066	0.95235
HMDB00182	Lysine	1.1251	0.42087	0.95235
HMDB03334	Symmetric dimethylarginine	1.1257	0.42448	0.95235
HMDB00705	Hexanoylcarnitine	1.1042	0.42471	0.95235
HMDB00510	2-Aminodipic Acid	1.1307	0.44751	0.95235
HMDB00258	Sucrose	1.1257	0.45906	0.95235
HMDB00175	IMP	0.86798	0.46233	0.95235
HMDB00161	Alanine	0.85914	0.48846	0.95235
HMDB00112	GABA	0.78464	0.50912	0.95235
HMDB01173	5-Deoxy-5Methylthio Adenosine	0.9171	0.50999	0.95235
HMDB00562	Creatinine	1.1259	0.51599	0.95235
HMDB00714	Hippuric acid	0.72069	0.53397	0.95235
HMDB00089	Cytidine	0.97678	0.54365	0.95235
HMDB00517	L-Arginine	1.0861	0.54453	0.95235
HMDB00128	Guanidinoacetic Acid	0.62515	0.55085	0.95235
HMDB01406	Niacinamide	0.94008	0.5664	0.95235
HMDB00715	Kynurenic Acid	1.1785	0.5675	0.95235
HMDB00187	Serine	1.0506	0.57744	0.95235
HMDB01906	2-Aminoisobutyric acid	1.1906	0.57802	0.95235
HMDB00687	Leucine	1.0854	0.6068	0.95235
HMDB00791	Octanoylcarnitine	1.0519	0.6098	0.95235
HMDB00159	Phenylalanine	1.0517	0.61129	0.95235
HMDB00684	L-Kynurenine	0.90999	0.62566	0.95235
HMDB01257	Spermidine	1.0832	0.63446	0.95235
HMDB00014	2-deoxycytidine	0.94895	0.65313	0.95235
HMDB00158	Tyrosine	1.0534	0.65668	0.95235
HMDB00191	Aspartate	0.94085	0.66906	0.95235
HMDB00033	Carnosine	1.0777	0.67308	0.95235
HMDB00951	Taurochenodeoxycholic Acid	0.93801	0.68723	0.95235
HMDB00167	Threonine	0.89124	0.69205	0.95235
HMDB00097	Choline	0.88588	0.70112	0.95235
HMDB06460	Arachidylcarnitine	1.2861	0.70173	0.95235
HMDB00848	Stearoylcarnitine	1.2217	0.71917	0.9553
HMDB00222	Palmitoylcarnitine	0.98155	0.73303	0.9553
HMDB00043	Betaine	1.0136	0.74399	0.9553
HMDB00651	Decanoylcarnitine	1.2144	0.75565	0.9553
HMDB00195	Inosine	0.93367	0.75983	0.9553
HMDB00211	Myoinositol	1.1017	0.78588	0.9553
HMDB00292	Xanthine	0.84164	0.79598	0.9553
HMDB00736	Isobutyrylcarnitine	0.87313	0.80245	0.9553
HMDB00300	Uracil	1.0367	0.80644	0.9553
HMDB01488	Nicotinic Acid	1.3634	0.81361	0.9553
HMDB00630	Cytosine	1.1525	0.81452	0.9553
HMDB05066	Myristoylcarnitine	0.95928	0.85558	0.96616
HMDB00017	4-Pyridoxic Acid	0.74882	0.86476	0.96616
HMDB00696	L-Methionine	1.0202	0.87541	0.96616
HMDB00210	Pantothenic Acid	0.95185	0.8917	0.96616
HMDB00148	L-Glutamic Acid	0.94418	0.89374	0.96616
HMDB01539	Asymmetric dimethylarginine	0.99319	0.8987	0.96616
HMDB00824	Propionylcarnitine	1.0933	0.90511	0.96616
HMDB02250	Dodecanoylcarnitine	0.96804	0.9139	0.96616
HMDB00688	Isovalerylcarnitine	1.1892	0.91787	0.96616
HMDB00138	Glycocholic Acid	1.0563	0.92548	0.96616
HMDB00247	Sorbitol	0.91521	0.97641	0.98832
HMDB00062	Carnitine	1.0059	0.98643	0.98832
HMDB00925	Trimethylamine-N-Oxide	0.76016	0.98731	0.98832
HMDB00099	Cystathionine	0.88405	0.98832	0.98832

[truncated: 4 more sheets: MELAS muscle, PEO muscle, creatine_creatinine ratio , mean centroid]
