# Supplementary material for: Metabolomes of mitochondrial diseases and inclusion body myositis patients: treatment targets and biomarkers
Source: EMBO Mol Med. 2018 Oct 29;10(12):e9091. doi: 10.15252/emmm.201809091 (PMC6284386; doi:10.15252/emmm.201809091)
Supplement: Supplementary file 6 — Dataset EV3 [file EMMM-10-e9091-s006.xlsx]

## Sheet: dataset EV3
Dataset EV3: pathway analysis results for each patient group and tissue (P-value, total number of compounds, number of hits in the dataset, detected metabolites)

## Sheet: IOSCA blood
Pathway name	P value	Total Compounds	Hits in the dataset	%	Detected metabolites
Primary bile acid biosynthesis	0.00021958	47	5	10.6383	glycine, taurochenodeoxycholic acid, taurine, glycoholic acid, taurocholic acid
Nitrogen metabolism	0.00051796	39	13	33.3333	phenylalanine, tyrosine, tryptophan, taurine, aspartate, asparagine, glutamate, glutamine, cystathionine, homocysteine, histidine, glycine, AMP
Alanine, aspartate and glutamate metabolism	0.00059157	24	7	29.1667	alanine, aspartate, asparagine, glutamine, glutamate, aminobutyric acid, succinate
Cysteine and methionine metabolism	0.0010126	56	8	14.2857	cystathionine, homocysteine, serine, methionine, glutathione, homoserine, aspartate, alanine
Histidine metabolism	0.0012674	44	5	11.3636	glutamate, histidine, carnosine, methylhistamine, aspartate
Butanoate metabolism	0.0017974	40	4	10	acetoacetate, aminobutyric acid, glutamate, succinate
D-Glutamine and D-glutamate metabolism	0.0033139	11	2	18.1818	glutamate, glutamine
Cyanoamino acid metabolism	0.0042478	16	4	25	aspartate, asparagine, glycine, serine
Glutathione metabolism	0.0057901	38	5	13.1579	glutathione, glycine, glutamate, spermidine, ornithine
Arginine and proline metabolism	0.0058959	77	13	16.8831	glutamine, ornithine, aspartate, citrulline, arginine, glutamate, proline, hydroxyproline, guanidoacetic acid, creatine, creatinine, aminobutyric acid, spermidine
Taurine and hypotaurine metabolism	0.0076652	20	3	15	taurine, alanine, taurocholic acid
Nicotinate and nicotinamide metabolism	0.010156	44	4	9.09091	aspartate, nicotinic acid, niaciamide, NAD
One carbon pool by folate	0.0106	9	1	11.1111
Folate biosynthesis	0.0106	42	1	2.38095
Porphyrin and chlorophyll metabolism	0.015497	104	3	2.88462
Aminoacyl-tRNA biosynthesis	0.017488	75	18	24
Glycine, serine and threonine metabolism	0.027424	48	12	25
Selenoamino acid metabolism	0.029802	22	1	4.54545
Sphingolipid metabolism	0.032913	25	2	8
Propanoate metabolism	0.041972	35	3	8.57143
Phenylalanine metabolism	0.050595	45	4	8.88889
Pentose phosphate pathway	0.055287	32	1	3.125
Synthesis and degradation of ketone bodies	0.058419	6	1	16.6667
Citrate cycle (TCA cycle)	0.058634	20	1	5
Glyoxylate and dicarboxylate metabolism	0.058634	50	1	2
Purine metabolism	0.0612	92	12	13.0435
Sulfur metabolism	0.068154	18	3	16.6667
Tryptophan metabolism	0.078604	79	3	3.79747
Methane metabolism	0.10008	34	3	8.82353
Pantothenate and CoA biosynthesis	0.14221	27	4	14.8148
Phenylalanine, tyrosine and tryptophan biosynthesis	0.16114	27	3	11.1111
Valine, leucine and isoleucine degradation	0.18586	40	3	7.5
Tyrosine metabolism	0.18808	76	5	6.57895
D-Arginine and D-ornithine metabolism	0.26562	8	2	25
Lysine biosynthesis	0.28613	32	4	12.5
beta-Alanine metabolism	0.31067	28	7	25
Pyrimidine metabolism	0.35972	60	6	10
Vitamin B6 metabolism	0.3651	32	2	6.25
Fructose and mannose metabolism	0.37093	48	1	2.08333
Glycerolipid metabolism	0.39584	32	1	3.125
Starch and sucrose metabolism	0.5114	50	2	4
Pentose and glucuronate interconversions	0.5114	53	2	3.77358
Amino sugar and nucleotide sugar metabolism	0.5114	88	2	2.27273
Galactose metabolism	0.6623	41	3	7.31707
Glycerophospholipid metabolism	0.68779	39	2	5.12821
Thiamine metabolism	0.69369	24	2	8.33333
Ascorbate and aldarate metabolism	0.7185	45	3	6.66667
Inositol phosphate metabolism	0.74238	39	2	5.12821
Valine, leucine and isoleucine biosynthesis	0.74799	27	3	11.1111
Biotin metabolism	0.83731	11	1	9.09091
Caffeine metabolism	0.85653	21	2	9.52381
Ubiquinone and other terpenoid-quinone biosynthesis	0.86559	36	2	5.55556
Lysine degradation	0.92335	47	3	6.38298

## Sheet:  MIRAS blood
Pathway name	P value	Total Compounds	Hits in the dataset	%	Detected metabolites
Fructose and mannose metabolism	4.6668e-05	48	1	2.08333	sorbitol
Galactose metabolism	7.7031e-05	41	3	7.31707	sucrose, sorbitol, myoinositol
Cysteine and methionine metabolism	0.00089561	56	6	10.7143	cystathionine, serine, methionine, glutathione, aspartate, alanine
Selenoamino acid metabolism	0.0015065	22	1	4.54545	alanine
Lysine biosynthesis	0.0016848	32	3	9.375	aminoadipic acid, aspartate, lysine
Biotin metabolism	0.002003	11	1	9.09091	lysine
Alanine, aspartate and glutamate metabolism	0.0029816	24	7	29.1667	aspartate, asparagine, alanine, glutamine, glutamate, aminobutyric acid, succinate
Inositol phosphate metabolism	0.0033817	39	2	5.12821	myoinositol, glucuronate
Ascorbate and aldarate metabolism	0.0033817	45	2	4.44444	myoinositol, glucuronate
Lysine degradation	0.004903	47	3	6.38298	lysine, aminoadipic acid, glycine
Taurine and hypotaurine metabolism	0.0050333	20	3	15	taurine, alanine, taurocholic acid
Histidine metabolism	0.0068255	44	5	11.3636	glutamate, histidine, carnosine, methylhistamine, aspartate
beta-Alanine metabolism	0.010333	28	6	21.4286	aspartate, carnosine, pantothenate, aminobutyric acid, uracil, histidine
Nitrogen metabolism	0.013101	39	12	30.7692	phenylalanine, tyrosine, tryptophan, taurine, aspartate, asparagine, glutamate, glutamine, cystathionine, histidine, glycine, AMP
Pentose and glucuronate interconversions	0.013778	53	1	1.88679	glucuronate
Amino sugar and nucleotide sugar metabolism	0.013778	88	1	1.13636	glucuronate
Aminoacyl-tRNA biosynthesis	0.020697	75	19	25.3333	asparagine, histidine, phenylalanine, arginine, glutamine, glycine, aspartate, serine, methionine, valine, alanine, lysine, isoleucine, leucine, threonine, tryptophan, tyrosine, proline, glutamate
Cyanoamino acid metabolism	0.022769	16	4	25	aspartate, asparagine, glycine, serine
Pantothenate and CoA biosynthesis	0.035409	27	4	14.8148	pantothenate, valine, aspartate, uracil
Starch and sucrose metabolism	0.03996	50	2	4	sucrose, glucuronate
Primary bile acid biosynthesis	0.054395	47	7	14.8936	glycine, taurochenodeoxycholic acid, taurine, glycocholic acid, taurocholic acid, chenodeoxycholic acid, cholic acid
Glycine, serine and threonine metabolism	0.059866	48	11	22.9167
D-Glutamine and D-glutamate metabolism	0.068807	11	2	18.1818
Caffeine metabolism	0.072362	21	2	9.52381
Arginine and proline metabolism	0.10853	77	12	15.5844
Nicotinate and nicotinamide metabolism	0.1167	44	3	6.81818
Porphyrin and chlorophyll metabolism	0.14795	104	3	2.88462
Pyrimidine metabolism	0.1667	60	4	6.66667
Valine, leucine and isoleucine degradation	0.19177	40	3	7.5
Purine metabolism	0.19726	92	12	13.0435
Glutathione metabolism	0.23794	38	4	10.5263
Valine, leucine and isoleucine biosynthesis	0.23909	27	4	14.8148
Thiamine metabolism	0.33557	24	2	8.33333
D-Arginine and D-ornithine metabolism	0.34538	8	2	25
Butanoate metabolism	0.42101	40	3	7.5
Methane metabolism	0.43554	34	3	8.82353
Tryptophan metabolism	0.44398	79	4	5.06329
Propanoate metabolism	0.45673	35	2	5.71429
Sulfur metabolism	0.47718	18	1	5.55556
Pentose phosphate pathway	0.47984	32	1	3.125
Glycerophospholipid metabolism	0.59012	39	2	5.12821
Sphingolipid metabolism	0.66222	25	2	8
Phenylalanine metabolism	0.69516	45	4	8.88889
Citrate cycle (TCA cycle)	0.72152	20	1	5
Glyoxylate and dicarboxylate metabolism	0.72152	50	1	2
Vitamin B6 metabolism	0.74852	32	1	3.125
Phenylalanine, tyrosine and tryptophan biosynthesis	0.76758	27	3	11.1111
Folate biosynthesis	0.79989	42	1	2.38095
Ubiquinone and other terpenoid-quinone biosynthesis	0.86798	36	2	5.55556
Tyrosine metabolism	0.97823	76	4	5.26316

## Sheet: PEO blood
Pathway name	P value	Total Compounds	Hits in the dataset	%	Detected metabolites
Alanine, aspartate and glutamate metabolism	7.5864e-06	24	7	29.1667	aspartate, asparagine, alanine, glutamine, glutamate, aminobutyric acid, succinate
Butanoate metabolism	7.0224e-05	40	3	7.5	aminobutyric acid, glutamate, succinate
Cysteine and methionine metabolism	0.00012437	56	6	10.7143	cystathionine, serine, methionine, glutathione, aspartate, alanine
Nitrogen metabolism	0.00017704	39	12	30.7692	phenylalanine, tyrosine, trytophan, taurine, aspartate, asparagine, glutamate, glutamine, cystathionine, histidine, glycine, AMP
Glycine, serine and threonine metabolism	0.00023278	48	11	22.9167	serine, choline, betaine, guanidoacetic acid, dimethylglycine, cystathionine, glycine, aspartate, threonine, creatine, tryptophan
D-Glutamine and D-glutamate metabolism	0.0008144	11	2	18.1818	glutamate, glutamine
Arginine and proline metabolism	0.0015812	77	12	15.5844	glutamine, ornithine, aspartate, citrulline, arginine, glutamate, proline, hydroxyproline, guanidoacetic acid, creatine, creatinine, aminobutyric acid
Purine metabolism	0.0018792	92	12	13.0435	xanthine, ribulose-5P, glutamine, cAMP, AMP, IMP, adenosine, xanthosine, inosine, adenine, hypoxanthine, glycine
Caffeine metabolism	0.0023915	21	2	9.52381	xanthosine, xanthine
Aminoacyl-tRNA biosynthesis	0.0027463	75	19	25.3333	asparagine, histidine, phenylalanine, arginine, glutamine, glycine, aspartate, serine, methionine, valine, alanine, lysine, isoleucine, leucine, threonine, tryptophan, tyrosine, proline, glutamate
Galactose metabolism	0.0037579	41	3	7.31707	sucrose, sorbitol, myoinositol
Sphingolipid metabolism	0.0037728	25	2	8	serine, phosphoethanolamine
Cyanoamino acid metabolism	0.0040534	16	4	25	aspartate, asparagine, glycine, serine
Glycerophospholipid metabolism	0.0041612	39	2	5.12821	choline, phosphoethanolamine
beta-Alanine metabolism	0.0044607	28	6	21.4286	aspartate, carnosine, pantothenate, aminobutyric acid, uracil, histidine
Fructose and mannose metabolism	0.0062174	48	1	2.08333	sorbitol
Phenylalanine, tyrosine and tryptophan biosynthesis	0.0073619	27	3	11.1111	phenylalanine, tyrosine, trytophan
Tryptophan metabolism	0.0073978	79	4	5.06329
Phenylalanine metabolism	0.0085783	45	4	8.88889
Tyrosine metabolism	0.010228	76	4	5.26316
Histidine metabolism	0.012117	44	5	11.3636
Ubiquinone and other terpenoid-quinone biosynthesis	0.01359	36	2	5.55556
Pentose phosphate pathway	0.015877	32	1	3.125
Lysine biosynthesis	0.019337	32	3	9.375
Pyrimidine metabolism	0.019853	60	4	6.66667
Glutathione metabolism	0.020653	38	4	10.5263
D-Arginine and D-ornithine metabolism	0.027097	8	2	25
Propanoate metabolism	0.028785	35	2	5.71429
Thiamine metabolism	0.029711	24	2	8.33333
Citrate cycle (TCA cycle)	0.031208	20	1	5
Glyoxylate and dicarboxylate metabolism	0.031208	50	1	2
Inositol phosphate metabolism	0.036716	39	2	5.12821
Ascorbate and aldarate metabolism	0.036716	45	2	4.44444
Vitamin B6 metabolism	0.037839	32	1	3.125
Selenoamino acid metabolism	0.05315	22	1	4.54545
Sulfur metabolism	0.062864	18	1	5.55556
Porphyrin and chlorophyll metabolism	0.067902	104	3	2.88462
Pantothenate and CoA biosynthesis	0.083899	27	4	14.8148
Lysine degradation	0.11336	47	3	6.38298
Nicotinate and nicotinamide metabolism	0.11471	44	3	6.81818
Biotin metabolism	0.12781	11	1	9.09091
Primary bile acid biosynthesis	0.14344	47	7	14.8936
Taurine and hypotaurine metabolism	0.15665	20	3	15
Pentose and glucuronate interconversions	0.19889	53	1	1.88679
Amino sugar and nucleotide sugar metabolism	0.19889	88	1	1.13636
Methane metabolism	0.2882	34	3	8.82353
Starch and sucrose metabolism	0.29138	50	2	4
Valine, leucine and isoleucine biosynthesis	0.34985	27	4	14.8148
Valine, leucine and isoleucine degradation	0.36088	40	3	7.5
Folate biosynthesis	0.37961	42	1	2.38095

## Sheet: MELAS blood
Pathway name	P value	Total Compounds	Hits in the dataset	%	Detected metabolites
D-Arginine and D-ornithine metabolism	1.8383e-05	8	2	25	arginine, ornithine
Selenoamino acid metabolism	2.8211e-05	22	1	4.54545	alanine
Fructose and mannose metabolism	3.4162e-05	48	1	2.08333	sorbitol
Galactose metabolism	3.4656e-05	41	3	7.31707	sucrose, sorbitol, myoinositol
Inositol phosphate metabolism	0.00017813	39	2	5.12821	myoinositol, glucuronate
Ascorbate and aldarate metabolism	0.00017813	45	2	4.44444	myoinositol, glucuronate
Taurine and hypotaurine metabolism	0.00021527	20	3	15	taurine, alanine, taurocholic acid
Pentose and glucuronate interconversions	0.00022832	53	1	1.88679	glucuronate
Amino sugar and nucleotide sugar metabolism	0.00022832	88	1	1.13636	glucuronate
Starch and sucrose metabolism	0.00053841	50	2	4	sucrose, glucuronate
Cysteine and methionine metabolism	0.0043538	56	6	10.7143	cystathionine, serine, methionine, glutathione, aspartate, alanine
Alanine, aspartate and glutamate metabolism	0.0044223	24	7	29.1667	aspartate, asparagine, alanine, glutamine, glutamate, aminobutyric acid, succinate
Tryptophan metabolism	0.0057907	79	4	5.06329	tryptophan, hydroxyindoleacetic acid, kynurenine, kynurenate
Pyrimidine metabolism	0.0058535	60	4	6.66667	glutamine, cytosine, uracil, deoxyuridine
Arginine and proline metabolism	0.0061523	77	12	15.5844	glutamine, ornithine, aspartate, citrulline, arginine, glutamate, proline, hydroxyproline, guanidoacetic acid, creatine, creatinine, aminobutyric acid
Glycerophospholipid metabolism	0.015292	39	2	5.12821	choline, phosphoethanolamine
Aminoacyl-tRNA biosynthesis	0.018241	75	19	25.3333	asparagine, histidine, phenylalanine, arginine, glutamine, glycine, aspartate, serine, methionine, valine, alanine, lysine, isoleucine, leucine, threonine, tryptophan, tyrosine, proline, glutamate
Glutathione metabolism	0.037847	38	4	10.5263	glutathione, glycine, glutamate, ornithine
Glycine, serine and threonine metabolism	0.074323	48	11	22.9167	serine, choline, betaine, guanidoacetic acid, dimethylglycine, cystathionine, glycine, aspartate, threonine, creatine, tryptophan
Valine, leucine and isoleucine degradation	0.12517	40	3	7.5	leucine, valine, isoleucine,
Histidine metabolism	0.12798	44	5	11.3636	glutamate, histidine, carnosine, methylhistamine, aspartate
Folate biosynthesis	0.13124	42	1	2.38095	neopterine
Lysine degradation	0.15616	47	3	6.38298	lysine, aminoadipic acid, glycine
Valine, leucine and isoleucine biosynthesis	0.17532	27	4	14.8148	threonine, leucine, valine, isoleucine
Cyanoamino acid metabolism	0.17628	16	4	25
Caffeine metabolism	0.17704	21	2	9.52381
Butanoate metabolism	0.17764	40	3	7.5
D-Glutamine and D-glutamate metabolism	0.1831	11	2	18.1818
Porphyrin and chlorophyll metabolism	0.18336	104	3	2.88462
Nitrogen metabolism	0.18424	39	12	30.7692
Purine metabolism	0.22924	92	12	13.0435
Lysine biosynthesis	0.25441	32	3	9.375
Tyrosine metabolism	0.26417	76	4	5.26316
Vitamin B6 metabolism	0.28168	32	1	3.125
Methane metabolism	0.31246	34	3	8.82353
Citrate cycle (TCA cycle)	0.40129	20	1	5
Glyoxylate and dicarboxylate metabolism	0.40129	50	1	2
Sulfur metabolism	0.45754	18	1	5.55556
Pentose phosphate pathway	0.47269	32	1	3.125
Thiamine metabolism	0.49047	24	2	8.33333
Pantothenate and CoA biosynthesis	0.51769	27	4	14.8148
Primary bile acid biosynthesis	0.5952	47	7	14.8936
Sphingolipid metabolism	0.60824	25	2	8
beta-Alanine metabolism	0.61991	28	6	21.4286
Nicotinate and nicotinamide metabolism	0.65226	44	3	6.81818
Propanoate metabolism	0.67267	35	2	5.71429
Biotin metabolism	0.71574	11	1	9.09091
Phenylalanine, tyrosine and tryptophan biosynthesis	0.82059	27	3	11.1111
Phenylalanine metabolism	0.8979	45	4	8.88889
Ubiquinone and other terpenoid-quinone biosynthesis	0.99329	36	2	5.55556

## Sheet: IBM blood
Pathway name	P value	Total Compounds	Hits in the dataset	%	Detected metabolites
Nitrogen metabolism	2.2475e-05	39	12	30.7692	phenylalanine, tyrosine, tryptophan, taurine, aspartate, asparagine, glutamate, cystathionine, homocysteine, histidine, glycine, AMP
Glycine, serine and threonine metabolism	0.00019008	48	12	25	serine, choline, betaine, guanidoacetic acid, dimethylglycine, cystathionine, glycine, aspartate, threonine, homoserine, creatine, tryptophan
Cysteine and methionine metabolism	0.00033539	56	8	14.2857	cystathionine, homocysteine, serine, methionine, glutathione, homoserine, aspartate, alanine
Pyrimidine metabolism	0.00042053	60	6	10	cytidine, cytosine, uracil, deoxycytidine, deoxyuridine, UDP-glucose
Arginine and proline metabolism	0.00044566	77	12	15.5844	ornithine, aspartate, citrulline, arginine, glutamate, proline, hydroxyproline, guanidoacetic acid, creatine, creatinine, aminobutyric acid, spermidine
Tyrosine metabolism	0.0007391	76	5	6.57895	normetanephrine, tyrosine, homogentisic acid, acetoacetic acid, succinate
Nicotinate and nicotinamide metabolism	0.00090158	44	3	6.81818	aspartate, niacinamide, NAD
Glutathione metabolism	0.0012439	38	6	15.7895	gamma-glutamylcysteine, glutathione, glycine, glutamate, spermidine, ornithine
Inositol phosphate metabolism	0.0014451	39	2	5.12821	myoinositol, glucuronate
Ubiquinone and other terpenoid-quinone biosynthesis	0.0018597	36	2	5.55556	tyrosine, homogentisic acid
Ascorbate and aldarate metabolism	0.0027005	45	3	6.66667	myoinositol, glucuronate, UDP-glucose
Primary bile acid biosynthesis	0.0027918	47	6	12.766	glycine, taurochenodeoxycholic acid, taurine, glycoholic acid, taurocholic acid, chenodeoxycholic acid
D-Glutamine and D-glutamate metabolism	0.0034077	11	1	9.09091	glutamate
Histidine metabolism	0.0046192	44	5	11.3636	glutamate, histidine, carnosine, methylhistamine, aspartate
Phenylalanine, tyrosine and tryptophan biosynthesis	0.0063593	27	3	11.1111	phenylalanine, tyrosine, tryptophan
Porphyrin and chlorophyll metabolism	0.0065951	104	3	2.88462	glycine, glutamate, threonine
Starch and sucrose metabolism	0.0069735	50	3	6	sucrose, UDP-glucose, glucuronate
Alanine, aspartate and glutamate metabolism	0.0075946	24	6	25	aspartate, asparagine, alanine, glutamate, aminobutyric acid, succinate
Purine metabolism	0.0084922	92	13	14.1304	xanthine, ribulose-5P, cAMP, AMP, IMP, adenosine, xanthosine, inosine, adenine, hypoxanthine, guanosine, cGMP, glycine
beta-Alanine metabolism	0.0085617	28	7	25
Thiamine metabolism	0.011515	24	2	8.33333
Galactose metabolism	0.011991	41	4	9.7561
D-Arginine and D-ornithine metabolism	0.012968	8	2	25
Phenylalanine metabolism	0.013477	45	4	8.88889
Folate biosynthesis	0.013629	42	2	4.7619
One carbon pool by folate	0.018358	9	1	11.1111
Butanoate metabolism	0.018845	40	4	10
Tryptophan metabolism	0.019471	79	5	6.32911
Pentose and glucuronate interconversions	0.022579	53	2	3.77358
Amino sugar and nucleotide sugar metabolism	0.022579	88	2	2.27273
Lysine biosynthesis	0.026769	32	4	12.5
Aminoacyl-tRNA biosynthesis	0.030472	75	18	24
Glycerophospholipid metabolism	0.03511	39	2	5.12821
Caffeine metabolism	0.048196	21	2	9.52381
Selenoamino acid metabolism	0.048828	22	1	4.54545
Taurine and hypotaurine metabolism	0.074759	20	3	15
Sulfur metabolism	0.076717	18	3	16.6667
Pantothenate and CoA biosynthesis	0.078495	27	4	14.8148
Sphingolipid metabolism	0.089653	25	2	8
Cyanoamino acid metabolism	0.10444	16	4	25
Citrate cycle (TCA cycle)	0.13198	20	1	5
Glyoxylate and dicarboxylate metabolism	0.13198	50	1	2
Synthesis and degradation of ketone bodies	0.21714	6	1	16.6667
Fructose and mannose metabolism	0.24468	48	1	2.08333
Pentose phosphate pathway	0.2539	32	1	3.125
Valine, leucine and isoleucine biosynthesis	0.27352	27	4	14.8148
Propanoate metabolism	0.27785	35	3	8.57143
Vitamin B6 metabolism	0.31395	32	1	3.125
Valine, leucine and isoleucine degradation	0.42764	40	4	10
Glycerolipid metabolism	0.46057	32	1	3.125
Biotin metabolism	0.46213	11	1	9.09091
Methane metabolism	0.73872	34	3	8.82353
Lysine degradation	0.80205	47	3	6.38298

## Sheet: NMD blood
Pathway name	P value	Total Compounds	Hits in the dataset	%	Detected metabolites
Arginine and proline metabolism	0.004069	77	12	15.5844	ornithine, aspartate, citrulline, arginine, glutamate, proline, hydroxyproline, guanidoacetic acid, creatine, creatinine, aminobutyric acid, spermidine
One carbon pool by folate	0.0048759	9	1	11.1111	folic acid
D-Glutamine and D-glutamate metabolism	0.012395	11	1	9.09091	glutamate
Porphyrin and chlorophyll metabolism	0.013772	104	3	2.88462	glycine, glutamate, threonine
Folate biosynthesis	0.015034	42	2	4.7619	folic acid, neopterin
Glutathione metabolism	0.018083	38	6	15.7895	gamma-glutamylcysteine, glutathione, glycine, glutamate, spermidine, ornithine
Nicotinate and nicotinamide metabolism	0.018537	44	3	6.81818	aspartate, niacinamide, NAD
Glycine, serine and threonine metabolism	0.019796	48	12	25	serine, choline, betaine, guanidoacetic acid, dimethylglycine, cystathionine, glycine, aspartate, threonine, homoserine, creatine, tryptophan
Histidine metabolism	0.026643	44	5	11.3636	glutamate, histidine, carnosine, methylhistamine, aspartate
Butanoate metabolism	0.034252	40	4	10	acetoacetic acid, aminobutyric acid, glutamate, succinate
beta-Alanine metabolism	0.037019	28	7	25	aspartate, spermidine, carnosine, pantothenic acid, aminobutyric acid, uracil, histidine
Pentose phosphate pathway	0.037405	32	1	3.125	ribose-5P
Nitrogen metabolism	0.052501	39	12	30.7692	phenylalanine, tyrosine, tryptophan, taurine, aspartate, asparagine, glutamate, cystathionine, homocysteine, histidine, glycine, AMP
Citrate cycle (TCA cycle)	0.053797	20	1	5	succinate
Glyoxylate and dicarboxylate metabolism	0.053797	50	1	2	succinate
Valine, leucine and isoleucine biosynthesis	0.055502	27	4	14.8148	threonine, leucine, valine, isoleucine
Aminoacyl-tRNA biosynthesis	0.062076	75	18	24	asparagine, histidine, phenylalanine, arginine, glycine, aspartate, serine, methionine, valine, alanine, lysine, isoleucine, leucine, threonine, tryptophan, tyrosine, proline, glutamate
Alanine, aspartate and glutamate metabolism	0.068408	24	6	25	aspartate, asparagine, alanine, glutamate, aminobutyric acid, succinate
Biotin metabolism	0.075	11	1	9.09091
Propanoate metabolism	0.080221	35	3	8.57143
Purine metabolism	0.092706	92	13	14.1304
Valine, leucine and isoleucine degradation	0.094585	40	4	10
Primary bile acid biosynthesis	0.11109	47	6	12.766
Caffeine metabolism	0.14395	21	2	9.52381
Pyrimidine metabolism	0.14522	60	6	10
Tryptophan metabolism	0.17378	79	5	6.32911
Tyrosine metabolism	0.19361	76	5	6.57895
Cysteine and methionine metabolism	0.2131	56	8	14.2857
Pantothenate and CoA biosynthesis	0.22844	27	4	14.8148
Lysine biosynthesis	0.2363	32	4	12.5
Phenylalanine metabolism	0.27486	45	4	8.88889
Sulfur metabolism	0.35367	18	3	16.6667
Lysine degradation	0.36098	47	3	6.38298
Phenylalanine, tyrosine and tryptophan biosynthesis	0.39237	27	3	11.1111
Ubiquinone and other terpenoid-quinone biosynthesis	0.44443	36	2	5.55556
Starch and sucrose metabolism	0.45756	50	3	6
Synthesis and degradation of ketone bodies	0.46616	6	1	16.6667
Galactose metabolism	0.4686	41	4	9.7561
Vitamin B6 metabolism	0.50737	32	1	3.125
Cyanoamino acid metabolism	0.56909	16	4	25
Inositol phosphate metabolism	0.67058	39	2	5.12821
Fructose and mannose metabolism	0.70313	48	1	2.08333
Taurine and hypotaurine metabolism	0.71017	20	3	15
Glycerolipid metabolism	0.72849	32	1	3.125
Glycerophospholipid metabolism	0.77637	39	2	5.12821
Ascorbate and aldarate metabolism	0.82927	45	3	6.66667
Thiamine metabolism	0.87944	24	2	8.33333
Selenoamino acid metabolism	0.90825	22	1	4.54545
Sphingolipid metabolism	0.94	25	2	8
Pentose and glucuronate interconversions	0.94243	53	2	3.77358
Amino sugar and nucleotide sugar metabolism	0.94243	88	2	2.27273
D-Arginine and D-ornithine metabolism	0.95103	8	2	25
Methane metabolism	0.99266	34	3	8.82353

## Sheet: MIRAS carriers blood
Pathway name	P value	Total Compounds	Hits in the dataset	%	Detected metabolites
Alanine, aspartate and glutamate metabolism	8.4609e-06	24	7	29.1667	aspartate, asparagine, alanine, glutamine, glutamate, aminobutyric acid, succinate
Histidine metabolism	2.6186e-05	44	5	11.3636	glutamate, histidine, carnosine, methylhistamine, aspartate
Propanoate metabolism	7.1468e-05	35	2	5.71429	succinate, valine
Cyanoamino acid metabolism	9.3407e-05	16	4	25	aspartate, asparagine, glycine, serine
Butanoate metabolism	0.00013274	40	3	7.5	aminobutyric acid, glutamate, succinate
beta-Alanine metabolism	0.00017553	28	6	21.4286	aspartate, carnosine, pantothenic acid, aminobutyric acid, uracil, histidine
Glycine, serine and threonine metabolism	0.00017597	48	11	22.9167	serine, choline, betaine, guanidoacetic acid, dimethylglycine, cystathionine, glycine, aspartate, threonine, creatine, tryptophan
Pyrimidine metabolism	0.00019529	60	4	6.66667	glutamine, cytosine, uracil, deoxyuridine
Pantothenate and CoA biosynthesis	0.00043796	27	4	14.8148	pantothenic acid, valine, aspartate, uracil
Purine metabolism	0.00046243	92	12	13.0435	xanthine, ribulose-5P, glutamine, cAMP, AMP, IMP, adenosine, xanthosine, inosine, adenine, hypoxanthine, glycine
Galactose metabolism	0.00049789	41	3	7.31707	sucrose, sorbitol, myoinositol
Lysine biosynthesis	0.00059017	32	3	9.375	aminoadipic acid, aspartate, lysine
Cysteine and methionine metabolism	0.00061485	56	6	10.7143	cystathionine, serine, methionine, glutathione, aspartate, alanine
Nitrogen metabolism	0.00084131	39	12	30.7692	phenylalanine, tyrosine, tryptophan, taurine, aspartate, asparagine, glutamate, glutamine, cystathionine, histidine, glycine, AMP
Arginine and proline metabolism	0.0010467	77	12	15.5844	glutamine, ornithine, aspartate, citrulline, arginine, glutamate, proline, hydroxyproline, guanidoacetic acid, creatine, creatinine, aminobutyric acid
Citrate cycle (TCA cycle)	0.0012938	20	1	5	succinate
Glyoxylate and dicarboxylate metabolism	0.0012938	50	1	2	succinate
Aminoacyl-tRNA biosynthesis	0.0013369	75	19	25.3333
Pentose phosphate pathway	0.0013476	32	1	3.125
Sphingolipid metabolism	0.0019213	25	2	8
Nicotinate and nicotinamide metabolism	0.0020239	44	3	6.81818
D-Glutamine and D-glutamate metabolism	0.0026076	11	2	18.1818
Inositol phosphate metabolism	0.0027841	39	2	5.12821
Ascorbate and aldarate metabolism	0.0027841	45	2	4.44444
Valine, leucine and isoleucine degradation	0.0059215	40	3	7.5
Tyrosine metabolism	0.0062659	76	4	5.26316
Valine, leucine and isoleucine biosynthesis	0.0068729	27	4	14.8148
Tryptophan metabolism	0.0070811	79	4	5.06329
Phenylalanine metabolism	0.011005	45	4	8.88889
Porphyrin and chlorophyll metabolism	0.011322	104	3	2.88462
Glutathione metabolism	0.012192	38	5	13.1579
Glycerophospholipid metabolism	0.013181	39	2	5.12821
Methane metabolism	0.013913	34	3	8.82353
Sulfur metabolism	0.01406	18	1	5.55556
Starch and sucrose metabolism	0.015921	50	2	4
Lysine degradation	0.024279	47	3	6.38298
Fructose and mannose metabolism	0.028587	48	1	2.08333
Pentose and glucuronate interconversions	0.028909	53	1	1.88679
Amino sugar and nucleotide sugar metabolism	0.028909	88	1	1.13636
Thiamine metabolism	0.036811	24	2	8.33333
Selenoamino acid metabolism	0.092436	22	1	4.54545
Vitamin B6 metabolism	0.12626	32	1	3.125
Ubiquinone and other terpenoid-quinone biosynthesis	0.13069	36	2	5.55556
Phenylalanine, tyrosine and tryptophan biosynthesis	0.14736	27	3	11.1111
Primary bile acid biosynthesis	0.17473	47	7	14.8936
Taurine and hypotaurine metabolism	0.19067	20	3	15
D-Arginine and D-ornithine metabolism	0.22936	8	2	25
Biotin metabolism	0.27031	11	1	9.09091
Folate biosynthesis	0.44694	42	1	2.38095
Caffeine metabolism	0.54748	21	2	9.52381

## Sheet: MIRAS muscle
Pathway name	P value	Total Compounds	Hits in the dataset	%	Detected metabolites
Folate biosynthesis	0.036533	42	2	4.7619	folic acid, neopterin
Synthesis and degradation of ketone bodies	0.064356	6	1	16.6667	acetoacetic acid
One carbon pool by folate	0.067195	9	1	11.1111	folic acid
Taurine and hypotaurine metabolism	0.088947	20	4	20	taurine, alanine, cysteine, taurocholic acid
Primary bile acid biosynthesis	0.092139	47	7	14.8936	glycine, taurochenodeoxycholic acid, taurine, glycocholic acid, taurocholic acid, chenodeoxycholic acid, cholic acid
Propanoate metabolism	0.10419	35	3	8.57143	succinate, acetoacetic acid, valine
Purine metabolism	0.12365	92	11	11.9565	xanthine, ribulose-5P, cAMP, AMP, IMP, adenosine, inosine, adenine, hypoxanthine, guanosine, glycine
Cysteine and methionine metabolism	0.14537	56	9	16.0714	adenosylmethionine, methylthioadenosine, cystathionine, serine, methionine, adenosylhomocysteine, cysteine, aspartate, alanine
Valine, leucine and isoleucine degradation	0.16249	40	4	10	leucine, acetoacetic acid, valine, isoleucine
Tyrosine metabolism	0.16458	76	4	5.26316	normetanephrine, tyrosine, acetoacetic acid, succinate
Amino sugar and nucleotide sugar metabolism	0.21691	88	1	1.13636	UDP-glucose
Pentose and glucuronate interconversions	0.21691	53	1	1.88679
Glycerolipid metabolism	0.21691	32	1	3.125
Sphingolipid metabolism	0.22199	25	2	8
Nicotinate and nicotinamide metabolism	0.2305	44	4	9.09091
Glycerophospholipid metabolism	0.23863	39	2	5.12821
Glutathione metabolism	0.24491	38	6	15.7895
Pentose phosphate pathway	0.24591	32	1	3.125
Starch and sucrose metabolism	0.32412	50	2	4
Butanoate metabolism	0.33079	40	4	10
Sulfur metabolism	0.3314	18	2	11.1111
Nitrogen metabolism	0.35075	39	11	28.2051
Valine, leucine and isoleucine biosynthesis	0.39094	27	4	14.8148
Thiamine metabolism	0.39509	24	3	12.5
Citrate cycle (TCA cycle)	0.42066	20	1	5
Glyoxylate and dicarboxylate metabolism	0.42066	50	1	2
Biotin metabolism	0.42087	11	1	9.09091
Cyanoamino acid metabolism	0.45197	16	4	25
Lysine degradation	0.45214	47	3	6.38298
Histidine metabolism	0.45373	44	5	11.3636
Ascorbate and aldarate metabolism	0.45478	45	2	4.44444
Arginine and proline metabolism	0.4723	77	13	16.8831
Selenoamino acid metabolism	0.48846	22	1	4.54545
Pantothenate and CoA biosynthesis	0.49169	27	5	18.5185
D-Arginine and D-ornithine metabolism	0.50595	8	2	25
Phenylalanine, tyrosine and tryptophan biosynthesis	0.61757	27	3	11.1111
Aminoacyl-tRNA biosynthesis	0.64559	75	19	25.3333
Glycine, serine and threonine metabolism	0.6507	48	12	25
Ubiquinone and other terpenoid-quinone biosynthesis	0.65668	36	1	2.77778
Tryptophan metabolism	0.65737	79	3	3.79747
Lysine biosynthesis	0.65963	32	3	9.375
Galactose metabolism	0.66813	41	4	9.7561
Alanine, aspartate and glutamate metabolism	0.66888	24	6	25
Methane metabolism	0.7207	34	3	8.82353
Fatty acid metabolism	0.73303	50	1	2
Porphyrin and chlorophyll metabolism	0.76728	104	3	2.88462
Phenylalanine metabolism	0.77207	45	4	8.88889
Inositol phosphate metabolism	0.78588	39	1	2.5641
Caffeine metabolism	0.79598	21	1	4.7619
Pyrimidine metabolism	0.79655	60	5	8.33333
Vitamin B6 metabolism	0.86476	32	1	3.125
D-Glutamine and D-glutamate metabolism	0.89374	11	1	9.09091
beta-Alanine metabolism	0.96812	28	7	25
Fructose and mannose metabolism	0.97641	48	1	2.08333

## Sheet: PEO muscle
Pathway name	P value	Total Compounds	Hits in the dataset	%	Detected metabolites
Cyanoamino acid metabolism	0.0060089	16	4	25	asparate, asparagine, glycine, serine
Starch and sucrose metabolism	0.013725	50	2	4	sucrose, UDP-glucose
Fatty acid metabolism	0.013945	50	1	2	palmitoylcarnitine
Valine, leucine and isoleucine degradation	0.014687	40	4	10	leucine, acetoacetic acid, valine, isoleucine
Galactose metabolism	0.015301	41	4	9.7561	sucrose, UDP-glucose, sorbitol, myoinositol
Propanoate metabolism	0.016246	35	3	8.57143	succinate, acetoacetic acid, valine
Valine, leucine and isoleucine biosynthesis	0.016375	27	4	14.8148	threonine, leucine, valine, isoleucine
Nitrogen metabolism	0.025472	39	11	28.2051	phenylalanine, tyrosine, tryptophan, taurine, aspartate, asparagine, glutamate, cystathionine, histidine, glycine, AMP
Pantothenate and CoA biosynthesis	0.025604	27	5	18.5185	cystein, pantothenic acid, valine, aspartate, uracil
Alanine, aspartate and glutamate metabolism	0.028192	24	6	25	asparate, asparagine, alanine, glutamate, aminobutyric acid, succinate
Cysteine and methionine metabolism	0.028307	56	9	16.0714	adenosylmethionine, methylthioadenosine, cystathionine, serine, methionine, adenosylhomocysteine, cysteine, aspartate, alanine
Aminoacyl-tRNA biosynthesis	0.028873	75	19	25.3333	asparagine, histidine, phenylalanine, arginine, cysteine, glycine, aspartate, serine, methionine, valine, alanine, lysine, isoleucine, leucine, threonine, tryptophan, tyrosine, proline, glutamate
Fructose and mannose metabolism	0.030914	48	1	2.08333	sorbitol
Porphyrin and chlorophyll metabolism	0.03177	104	3	2.88462	glycine, glutamate, threonine
D-Glutamine and D-glutamate metabolism	0.032564	11	1	9.09091	glutamate
Phenylalanine metabolism	0.045086	45	4	8.88889	phenylalanine, hippuric acid, succinate, tyrosine
Histidine metabolism	0.045788	44	5	11.3636	glutamate, histidine, carnosine, methylhistamine, aspartate
Methane metabolism	0.049784	34	3	8.82353	glucine, trimethylamine n-oxide, serine
Sulfur metabolism	0.065445	18	2	11.1111	serine, cysteine
Sphingolipid metabolism	0.06762	25	2	8	serine, phosphoethanolamine
Ubiquinone and other terpenoid-quinone biosynthesis	0.072568	36	1	2.77778
Glycine, serine and threonine metabolism	0.080886	48	12	25
Thiamine metabolism	0.081557	24	3	12.5
Selenoamino acid metabolism	0.12406	22	1	4.54545
Phenylalanine, tyrosine and tryptophan biosynthesis	0.12856	27	3	11.1111
Nicotinate and nicotinamide metabolism	0.14891	44	4	9.09091
Glutathione metabolism	0.15445	38	6	15.7895
Butanoate metabolism	0.16519	40	4	10
Primary bile acid biosynthesis	0.16844	47	7	14.8936
Arginine and proline metabolism	0.20701	77	13	16.8831
Citrate cycle (TCA cycle)	0.21457	20	1	5
Glyoxylate and dicarboxylate metabolism	0.21457	50	1	2
Tryptophan metabolism	0.28337	79	3	3.79747
beta-Alanine metabolism	0.28355	28	7	25
Tyrosine metabolism	0.28854	76	4	5.26316
Lysine degradation	0.3197	47	3	6.38298
Amino sugar and nucleotide sugar metabolism	0.32849	88	1	1.13636
Pentose and glucuronate interconversions	0.32849	53	1	1.88679
Glycerolipid metabolism	0.32849	32	1	3.125
Pentose phosphate pathway	0.34323	32	1	3.125
Lysine biosynthesis	0.36985	32	3	9.375
Pyrimidine metabolism	0.38784	60	5	8.33333
D-Arginine and D-ornithine metabolism	0.38796	8	2	25
Purine metabolism	0.3927	92	11	11.9565
Glycerophospholipid metabolism	0.4455	39	2	5.12821
Ascorbate and aldarate metabolism	0.47431	45	2	4.44444
Taurine and hypotaurine metabolism	0.51566	20	4	20
Folate biosynthesis	0.53964	42	2	4.7619
Inositol phosphate metabolism	0.54174	39	1	2.5641
One carbon pool by folate	0.55562	9	1	11.1111
Caffeine metabolism	0.55653	21	1	4.7619
Biotin metabolism	0.71258	11	1	9.09091
Vitamin B6 metabolism	0.76316	32	1	3.125
Synthesis and degradation of ketone bodies	0.90305	6	1	16.6667
